# Supplementary material for: Assembly, stability, and dynamics of the infant gut microbiome are linked to bacterial strains and functions in mother’s milk
Source: bioRxiv. 2024 Jan 28:2024.01.28.577594. Preprint. [Version 1] doi: 10.1101/2024.01.28.577594 (PMC10849666; doi:10.1101/2024.01.28.577594)
Supplement: Supplement 11 [file media-11.zip › STable1.csv]

Full_name	Sample_ID	Sample_type	Mother Infant Pair	Post_filtering_QC	Maternal_age	Maternal_bmi	Infant_sex	Delivery_mode	Exclusive_bf	Abx_exposure_any	Prenatal_abx	Place_birth	Birth_year
4M30015MILK_S389	S389	Milk_1M	Mother_Infant_Pair_1	Keep			MALE	SVD	Yes	Yes		Hospital_1	2018
4M30015MILK3_S390	S390	Milk_3M	Mother_Infant_Pair_1	Keep			MALE	SVD	Yes	Yes		Hospital_1	2018
4M30015MO1_S387	S387	Stool_1M	Mother_Infant_Pair_1	Keep			MALE	SVD	Yes	Yes		Hospital_1	2018
4M30015MO6_S388	S388	Stool_6M	Mother_Infant_Pair_1	Keep			MALE	SVD	Yes	Yes		Hospital_1	2018
4M60004MILK_S392	S392	Milk_1M	Mother_Infant_Pair_2	Keep	30	20.19	FEMALE	CS	No		No
4M60004MO1_S391	S391	Stool_1M	Mother_Infant_Pair_2	Keep	30	20.19	FEMALE	CS	Yes		No
4M60005MILK_S395	S395	Milk_1M	Mother_Infant_Pair_3	Discard	30	28.16	FEMALE	CS	No		No	Hospital_3	2018
4M60005MILK3_S396	S396	Milk_3M	Mother_Infant_Pair_3	Keep	30	28.16	FEMALE	CS	No		No	Hospital_3	2018
4M60005MO1_S394	S394	Stool_1M	Mother_Infant_Pair_3	Keep	30	28.16	FEMALE	CS	Yes		No	Hospital_3	2018
4M60005MO6_S393	S393	Stool_6M	Mother_Infant_Pair_3	Keep	30	28.16	FEMALE	CS	No		No	Hospital_3	2018
4M60006MILK_S398	S398	Milk_1M	Mother_Infant_Pair_4	Keep	35	31.42	FEMALE	CS	No		No	Hospital_3	2019
4M60006MILK3_S399	S399	Milk_3M	Mother_Infant_Pair_4	Keep	35	31.42	FEMALE	CS	No		No	Hospital_3	2019
4M60006MO1_S397	S397	Stool_1M	Mother_Infant_Pair_4	Keep	35	31.42	FEMALE	CS	Yes		No	Hospital_3	2019
4M60008MILK_S496	S496	Milk_1M	Mother_Infant_Pair_5	Keep	31	32.94	FEMALE	SVD	No		No	Hospital_2	2018
4M60008MILK3_S403	S403	Milk_3M	Mother_Infant_Pair_5	Keep	31	32.94	FEMALE	SVD	No		No	Hospital_2	2018
4M60008MO1_S400	S400	Stool_1M	Mother_Infant_Pair_5	Keep	31	32.94	FEMALE	SVD	Yes		No	Hospital_2	2018
4M60008MO6_S401	S401	Stool_6M	Mother_Infant_Pair_5	Keep	31	32.94	FEMALE	SVD	No		No	Hospital_2	2018
4M60009MILK_S406	S406	Milk_1M	Mother_Infant_Pair_6	Keep	34	36.55	MALE	CS	No		No	Hospital_3	2018
4M60009MILK3_S407	S407	Milk_3M	Mother_Infant_Pair_6	Keep	34	36.55	MALE	CS	No		No	Hospital_3	2018
4M60009MO1_S404	S404	Stool_1M	Mother_Infant_Pair_6	Keep	34	36.55	MALE	CS	Yes		No	Hospital_3	2018
4M60009MO6_S405	S405	Stool_6M	Mother_Infant_Pair_6	Keep	34	36.55	MALE	CS	No		No	Hospital_3	2018
4M60012MILK_S409	S409	Milk_1M	Mother_Infant_Pair_7	Keep	22	34.67	FEMALE	SVD	No		No	Hospital_2	2018
4M60012MILK3_S410	S410	Milk_3M	Mother_Infant_Pair_7	Keep	22	34.67	FEMALE	SVD	No		No	Hospital_2	2018
4M60012MO6_S408	S408	Stool_6M	Mother_Infant_Pair_7	Keep	22	34.67	FEMALE	SVD	No		No	Hospital_2	2018
4M60013MILK_S413	S413	Milk_1M	Mother_Infant_Pair_8	Keep	33	32.55	MALE	CS	No		No	Hospital_3	2018
4M60013MILK3_S414	S414	Milk_3M	Mother_Infant_Pair_8	Keep			MALE	CS	No			Hospital_3	2018
4M60013MO1_S411	S411	Stool_1M	Mother_Infant_Pair_8	Keep	33	32.55	MALE	CS	Yes		No	Hospital_3	2018
4M60013MO6_S412	S412	Stool_6M	Mother_Infant_Pair_8	Keep	33	32.55	MALE	CS	No		No	Hospital_3	2018
4M60014MILK_S417	S417	Milk_1M	Mother_Infant_Pair_9	Discard	38	30.37	MALE	CS	No		No
4M60014MILK3_S418	S418	Milk_3M	Mother_Infant_Pair_9	Keep			MALE	CS	No
4M60014MO1_S415	S415	Stool_1M	Mother_Infant_Pair_9	Keep			MALE	CS	Yes
4M60014MO6_S416	S416	Stool_6M	Mother_Infant_Pair_9	Keep			MALE	CS	No
4M60017MILK_S420	S420	Milk_1M	Mother_Infant_Pair_10	Discard	34	20.31	MALE	SVD	No		No
4M60017MO1_S419	S419	Stool_1M	Mother_Infant_Pair_10	Keep	34	20.31	MALE	SVD	Yes		No
4M60018MILK_S423	S423	Milk_1M	Mother_Infant_Pair_11	Discard	36	19.97	FEMALE	SVD	No		No	Hospital_3	2019
4M60018MILK3_S424	S424	Milk_3M	Mother_Infant_Pair_11	Keep	36	19.97	FEMALE	SVD	No		No	Hospital_3	2019
4M60018MO1_S421	S421	Stool_1M	Mother_Infant_Pair_11	Keep	36	19.97	FEMALE	SVD	Yes		No	Hospital_3	2019
4M60018MO6_S422	S422	Stool_6M	Mother_Infant_Pair_11	Keep	36	19.97	FEMALE	SVD	No		No	Hospital_3	2019
4M60019MILK3_S427	S427	Milk_3M	Mother_Infant_Pair_12	Keep	34	23.23	FEMALE	SVD	No		No
4M60019MO1_S425	S425	Stool_1M	Mother_Infant_Pair_12	Keep	34	23.23	FEMALE	SVD	Yes		No
4M60019MO6_S426	S426	Stool_6M	Mother_Infant_Pair_12	Keep	34	23.23	FEMALE	SVD	No		No
4M60020MILK_S430	S430	Milk_1M	Mother_Infant_Pair_13	Keep	40	36.93	MALE	SVD	No		No	Hospital_3	2019
4M60020MILK3_S431	S431	Milk_3M	Mother_Infant_Pair_13	Discard	40	36.93	MALE	SVD	No		No	Hospital_3	2019
4M60020MO1_S428	S428	Stool_1M	Mother_Infant_Pair_13	Keep	40	36.93	MALE	SVD	Yes		No	Hospital_3	2019
4M60020MO6_S429	S429	Stool_6M	Mother_Infant_Pair_13	Keep	40	36.93	MALE	SVD	No		No	Hospital_3	2019
4M60021MILK_S432	S432	Milk_1M	Mother_Infant_Pair_14	Keep	32	37.58	FEMALE	SVD	No		No	Hospital_2	2018
4M60022MILK_S433	S433	Milk_1M	Mother_Infant_Pair_15	Keep	40	33.93	FEMALE	CS	No		Yes	Hospital_4	2019
4M60022MILK3_S434	S434	Milk_3M	Mother_Infant_Pair_15	Keep	40	33.93	FEMALE	CS	No		Yes	Hospital_4	2019
4M60024MILK_S436	S436	Milk_1M	Mother_Infant_Pair_16	Keep	34	22.06	MALE	SVD	No		Yes	Hospital_3	2019
4M60024MO1_S435	S435	Stool_1M	Mother_Infant_Pair_16	Keep	34	22.06	MALE	SVD	Yes		Yes	Hospital_3	2019
4M60025MILK_S439	S439	Milk_1M	Mother_Infant_Pair_17	Discard	30	19.58	MALE	CS	No		No	Hospital_3	2019
4M60025MILK3_S440	S440	Milk_3M	Mother_Infant_Pair_17	Discard	30	19.58	MALE	CS	No		No	Hospital_3	2019
4M60025MO1_S437	S437	Stool_1M	Mother_Infant_Pair_17	Keep	30	19.58	MALE	CS	Yes		No	Hospital_3	2019
4M60025MO6_S438	S438	Stool_6M	Mother_Infant_Pair_17	Keep	30	19.58	MALE	CS	No		No	Hospital_3	2019
4M60026MILK_S442	S442	Milk_1M	Mother_Infant_Pair_18	Discard	39	32.17	FEMALE	CS	No		No	Hospital_3	2019
4M60026MO1_S441	S441	Stool_1M	Mother_Infant_Pair_18	Keep	39	32.17	FEMALE	CS	Yes		No	Hospital_3	2019
4M60028MILK_S444	S444	Milk_1M	Mother_Infant_Pair_19	Discard	36	38.98	FEMALE	CS	No		No	Hospital_2	2019
4M60028MILK3_S445	S445	Milk_3M	Mother_Infant_Pair_19	Discard	36	38.98	FEMALE	CS	No		No	Hospital_2	2019
4M60028MO1_S443	S443	Stool_1M	Mother_Infant_Pair_19	Keep	36	38.98	FEMALE	CS	Yes		No	Hospital_2	2019
4M60030MILK_S447	S447	Milk_1M	Mother_Infant_Pair_20	Keep			MALE	SVD	No		No	Hospital_3	2019
4M60030MO1_S446	S446	Stool_1M	Mother_Infant_Pair_20	Keep			MALE	SVD	Yes		No	Hospital_3	2019
4M60031MILK_S449	S449	Milk_1M	Mother_Infant_Pair_21	Keep	42	24.52	MALE	CS	No		No	Hospital_4	2019
4M60031MILK3_S450	S450	Milk_3M	Mother_Infant_Pair_21	Keep	42	24.52	MALE	CS	No		No	Hospital_4	2019
4M60031MO6_S448	S448	Stool_6M	Mother_Infant_Pair_21	Keep	42	24.52	MALE	CS	No		No	Hospital_4	2019
4M60032MILK_S453	S453	Milk_1M	Mother_Infant_Pair_22	Keep			MALE	SVD	No			Hospital_3	2019
4M60032MILK3_S454	S454	Milk_3M	Mother_Infant_Pair_22	Keep			MALE	SVD	No			Hospital_3	2019
4M60032MO1_S451	S451	Stool_1M	Mother_Infant_Pair_22	Keep	30	40.86	MALE	SVD	Yes		Yes	Hospital_3	2019
4M60032MO6_S452	S452	Stool_6M	Mother_Infant_Pair_22	Keep			MALE	SVD	No			Hospital_3	2019
4M60033MILK_S456	S456	Milk_1M	Mother_Infant_Pair_23	Keep			FEMALE	CS	No			Hospital_3	2019
4M60033MO1_S455	S455	Stool_1M	Mother_Infant_Pair_23	Keep	36	35.72	FEMALE	CS	Yes		Yes	Hospital_3	2019
4M60034MILK_S502	S502	Milk_1M	Mother_Infant_Pair_24	Keep			FEMALE	SVD	No			Hospital_2	2019
4M60034MILK3_S460	S460	Milk_3M	Mother_Infant_Pair_24	Keep	32	40.37	FEMALE	SVD	No		Yes	Hospital_2	2019
4M60034MO1_S457	S457	Stool_1M	Mother_Infant_Pair_24	Keep	32	40.37	FEMALE	SVD	Yes		Yes	Hospital_2	2019
4M60034MO6_S501	S501	Stool_6M	Mother_Infant_Pair_24	Keep	32	40.37	FEMALE	SVD	No		Yes	Hospital_2	2019
4M60035MILK_S463	S463	Milk_1M	Mother_Infant_Pair_25	Keep	37	20.28	MALE	SVD	No		Yes	Hospital_5	2019
4M60035MILK3_S464	S464	Milk_3M	Mother_Infant_Pair_25	Keep	37	20.28	MALE	SVD	No		Yes	Hospital_5	2019
4M60035MO1_S461	S461	Stool_1M	Mother_Infant_Pair_25	Keep	37	20.28	MALE	SVD	Yes		Yes	Hospital_5	2019
4M60035MO6_S462	S462	Stool_6M	Mother_Infant_Pair_25	Keep	37	20.28	MALE	SVD	No		Yes	Hospital_5	2019
4M60036MILK_S465	S465	Milk_1M	Mother_Infant_Pair_26	Keep	41	27.76	FEMALE	CS	No		No	Hospital_3	2019
4M60037MILK_S468	S468	Milk_1M	Mother_Infant_Pair_27	Keep	32	20.47	FEMALE	SVD	No		No	Hospital_3	2016
4M60037MILK3_S469	S469	Milk_3M	Mother_Infant_Pair_27	Keep			FEMALE	SVD	No			Hospital_3	2016
4M60037MO1_S466	S466	Stool_1M	Mother_Infant_Pair_27	Keep	32	20.47	FEMALE	SVD	Yes		No	Hospital_3	2016
4M60037MO6_S467	S467	Stool_6M	Mother_Infant_Pair_27	Keep	32	20.47	FEMALE	SVD	No		No	Hospital_3	2016
4M60038MILK_S472	S472	Milk_1M	Mother_Infant_Pair_28	Keep	33	24.88	MALE	CS	No		No
4M60038MILK3_S473	S473	Milk_3M	Mother_Infant_Pair_28	Keep			MALE	CS	No
4M60038MO1_S470	S470	Stool_1M	Mother_Infant_Pair_28	Keep	33	24.88	MALE	CS	Yes		No
4M60038MO6_S471	S471	Stool_6M	Mother_Infant_Pair_28	Keep	33	24.88	MALE	CS	No		No
4M60039MILK_S475	S475	Milk_1M	Mother_Infant_Pair_29	Keep	38	31.9	FEMALE	CS	No		No	Hospital_3	2019
4M60039MILK3_S476	S476	Milk_3M	Mother_Infant_Pair_29	Keep	38	31.9	FEMALE	CS	No		No	Hospital_3	2019
4M60039MO1_S474	S474	Stool_1M	Mother_Infant_Pair_29	Keep	38	31.9	FEMALE	CS	Yes		No	Hospital_3	2019
4M60040MILK_S478	S478	Milk_1M	Mother_Infant_Pair_30	Keep	27	27.11	MALE	SVD	No		Yes	Hospital_3	2019
4M60040MILK3_S479	S479	Milk_3M	Mother_Infant_Pair_30	Keep	27	27.11	MALE	SVD	No		Yes	Hospital_3	2019
4M60040MO1_S477	S477	Stool_1M	Mother_Infant_Pair_30	Keep	27	27.11	MALE	SVD	Yes		Yes	Hospital_3	2019
4M60042MILK_S481	S481	Milk_1M	Mother_Infant_Pair_31	Keep	35	40.05	FEMALE	CS	No		No	Hospital_2	2019
4M60042MILK3_S482	S482	Milk_3M	Mother_Infant_Pair_31	Keep			FEMALE	CS	No			Hospital_2	2019
4M60042MO1_S480	S480	Stool_1M	Mother_Infant_Pair_31	Keep	35	40.05	FEMALE	CS	Yes		No	Hospital_2	2019
4M60043MILK_S483	S483	Milk_1M	Mother_Infant_Pair_32	Keep	34	40.03	MALE	CS	No		No	Hospital_4	2019
4M60044MILK_S485	S485	Milk_1M	Mother_Infant_Pair_33	Keep	34	23.2	FEMALE	SVD	No		No
4M60044MILK3_S486	S486	Milk_3M	Mother_Infant_Pair_33	Keep	34	23.2	FEMALE	SVD	No		No
4M60044MO1_S484	S484	Stool_1M	Mother_Infant_Pair_33	Keep	34	23.2	FEMALE	SVD	Yes		No
4M60045MILK_S489	S489	Milk_1M	Mother_Infant_Pair_34	Keep	39	37.27	MALE	CS	No		No	Hospital_2	2019
4M60045MILK3_S490	S490	Milk_3M	Mother_Infant_Pair_34	Keep	39	37.27	MALE	CS	No		No	Hospital_2	2019
4M60045MO1_S487	S487	Stool_1M	Mother_Infant_Pair_34	Keep	39	37.27	MALE	CS	Yes		No	Hospital_2	2019
4M60045MO6_S488	S488	Stool_6M	Mother_Infant_Pair_34	Keep	39	37.27	MALE	CS	No		No	Hospital_2	2019
4M60047MILK_S492	S492	Milk_1M	Mother_Infant_Pair_35	Keep	28	23.05	MALE	SVD	No		No	Hospital_3	2019
4M60047MILK3_S402	S402	Milk_3M	Mother_Infant_Pair_35	Keep	28	23.05	MALE	SVD	No		No	Hospital_3	2019
4M60047MO1_S491	S491	Stool_1M	Mother_Infant_Pair_35	Keep	28	23.05	MALE	SVD	Yes		No	Hospital_3	2019
4M60048MILK_S495	S495	Milk_1M	Mother_Infant_Pair_36	Keep	37	18.79	FEMALE	SVD	No		No	Hospital_3	2019
4M60048MILK3_S493	S493	Milk_3M	Mother_Infant_Pair_36	Keep	37	18.79	FEMALE	SVD	No		No	Hospital_3	2019
4M60048MO1_S494	S494	Stool_1M	Mother_Infant_Pair_36	Keep	37	18.79	FEMALE	SVD	Yes		No	Hospital_3	2019
M21864MILK_S220	S220	Milk_1M	Mother_Infant_Pair_37	Discard	33	20.44	FEMALE	SVD	0		No	Hospital_10	2016
M21864MO6_S519	S519	Stool_6M	Mother_Infant_Pair_37	Keep	33	20.44	FEMALE	SVD	0		No	Hospital_10	2016
M21900MILK_S221	S221	Milk_1M	Mother_Infant_Pair_38	Keep	28	26.85	FEMALE	SVD	0		No
M21900MO1_S1	S1	Stool_1M	Mother_Infant_Pair_38	Keep	28	26.85	FEMALE	SVD	Yes		No
M21900MO6_S520	S520	Stool_6M	Mother_Infant_Pair_38	Keep	28	26.85	FEMALE	SVD	0		No
M21909MILK_S240	S240	Milk_1M	Mother_Infant_Pair_39	Keep	31	25.26	MALE	SVD	0		No	Hospital_10	2016
M21909MO1_S2	S2	Stool_1M	Mother_Infant_Pair_39	Keep	31	25.26	MALE	SVD	Yes		No	Hospital_10	2016
M21909MO6_S521	S521	Stool_6M	Mother_Infant_Pair_39	Keep	31	25.26	MALE	SVD	0		No	Hospital_10	2016
M21942MILK_S222	S222	Milk_1M	Mother_Infant_Pair_40	Keep	27	20.09	FEMALE	SVD	0		Yes	Hospital_10	2016
M21942MO1_S3	S3	Stool_1M	Mother_Infant_Pair_40	Keep	27	20.09	FEMALE	SVD	Yes		Yes	Hospital_10	2016
M21942MO6_S125	S125	Stool_6M	Mother_Infant_Pair_40	Keep	27	20.09	FEMALE	SVD	0		Yes	Hospital_10	2016
M21950MILK_S223	S223	Milk_1M	Mother_Infant_Pair_41	Keep	29	33.09	MALE	SVD	0		Yes
M21950MO1_S4	S4	Stool_1M	Mother_Infant_Pair_41	Keep	29	33.09	MALE	SVD	Yes		Yes
M21950MO6_S126	S126	Stool_6M	Mother_Infant_Pair_41	Keep	29	33.09	MALE	SVD	Yes	Yes	Yes
M21954MILK_S241	S241	Milk_1M	Mother_Infant_Pair_42	Keep	38	28.62	FEMALE	SVD	Yes	No	No
M21954MO1_S5	S5	Stool_1M	Mother_Infant_Pair_42	Keep	38	28.62	FEMALE	SVD	Yes	No	No
M21954MO6_S127	S127	Stool_6M	Mother_Infant_Pair_42	Keep	38	28.62	FEMALE	SVD	Yes	No	No
M21969MILK_S224	S224	Milk_1M	Mother_Infant_Pair_43	Keep	26	21.97	FEMALE	SVD	Yes	Yes	No	Hospital_1	2016
M21969MO1_S6	S6	Stool_1M	Mother_Infant_Pair_43	Keep	26	21.97	FEMALE	SVD	Yes	Yes	No	Hospital_1	2016
M21969MO6_S128	S128	Stool_6M	Mother_Infant_Pair_43	Keep	26	21.97	FEMALE	SVD	Yes	Yes	No	Hospital_1	2016
M21971MILK_S225	S225	Milk_1M	Mother_Infant_Pair_44	Keep	27	25.29	MALE	SVD	Yes	Yes	No	Hospital_10	2016
M21971MO1_S7	S7	Stool_1M	Mother_Infant_Pair_44	Keep	27	25.29	MALE	SVD	Yes	Yes	No	Hospital_10	2016
M21978MILK_S242	S242	Milk_1M	Mother_Infant_Pair_45	Discard	29	21.08	FEMALE	SVD	Yes	Yes	No	Hospital_10	2016
M21978MO1_S8	S8	Stool_1M	Mother_Infant_Pair_45	Keep	29	21.08	FEMALE	SVD	Yes	Yes	No	Hospital_10	2016
M21978MO6_S129	S129	Stool_6M	Mother_Infant_Pair_45	Keep	29	21.08	FEMALE	SVD	Yes	Yes	No	Hospital_10	2016
M21983MILK_S226	S226	Milk_1M	Mother_Infant_Pair_46	Keep	28	20.29	FEMALE	SVD	Yes	Yes	Yes
M21983MO1_S9	S9	Stool_1M	Mother_Infant_Pair_46	Keep	28	20.29	FEMALE	SVD	Yes	Yes	Yes
M21983MO6_S130	S130	Stool_6M	Mother_Infant_Pair_46	Keep	28	20.29	FEMALE	SVD	Yes	Yes	Yes
M21991MILK_S227	S227	Milk_1M	Mother_Infant_Pair_47	Keep	37	26.95	FEMALE	SVD	Yes	No	Yes	Hospital_1	2016
M21991MO1_S10	S10	Stool_1M	Mother_Infant_Pair_47	Keep	37	26.95	FEMALE	SVD	Yes	No	Yes	Hospital_1	2016
M21991MO6_S131	S131	Stool_6M	Mother_Infant_Pair_47	Keep	37	26.95	FEMALE	SVD	Yes	No	Yes	Hospital_1	2016
M22014MILK_S243	S243	Milk_1M	Mother_Infant_Pair_48	Keep	32	27.02	FEMALE	CS	Yes	No	No	Hospital_8	2016
M22014MO1_S11	S11	Stool_1M	Mother_Infant_Pair_48	Keep	32	27.02	FEMALE	CS	Yes	No	No	Hospital_8	2016
M22014MO6_S132	S132	Stool_6M	Mother_Infant_Pair_48	Keep	32	27.02	FEMALE	CS	Yes	No	No	Hospital_8	2016
M22025MILK_S244	S244	Milk_1M	Mother_Infant_Pair_49	Keep	29	32.24	FEMALE	SVD	Yes	No	Yes
M22025MO1_S12	S12	Stool_1M	Mother_Infant_Pair_49	Keep	29	32.24	FEMALE	SVD	Yes	No	Yes
M22025MO6_S133	S133	Stool_6M	Mother_Infant_Pair_49	Keep	29	32.24	FEMALE	SVD	Yes	No	Yes
M22049MILK_S228	S228	Milk_1M	Mother_Infant_Pair_50	Keep	31	24.66	FEMALE	SVD	Yes	No	No	Hospital_10	2016
M22049MO1_S13	S13	Stool_1M	Mother_Infant_Pair_50	Keep	31	24.66	FEMALE	SVD	Yes	No	No	Hospital_10	2016
M22049MO6_S134	S134	Stool_6M	Mother_Infant_Pair_50	Keep	31	24.66	FEMALE	SVD	Yes	Yes	No	Hospital_10	2016
M22098MILK_S245	S245	Milk_1M	Mother_Infant_Pair_51	Keep	25	22	FEMALE	SVD	Yes	No	No	Hospital_10	2016
M22098MO1_S14	S14	Stool_1M	Mother_Infant_Pair_51	Keep	25	22	FEMALE	SVD	Yes	No	No	Hospital_10	2016
M22098MO6_S135	S135	Stool_6M	Mother_Infant_Pair_51	Keep	25	22	FEMALE	SVD	Yes	No	No	Hospital_10	2016
M22114MILK_S246	S246	Milk_1M	Mother_Infant_Pair_52	Keep	38	35.07	MALE	CS	No	No	No	Hospital_1	2016
M22114MO1_S15	S15	Stool_1M	Mother_Infant_Pair_52	Keep	38	35.07	MALE	CS	Yes	No	No	Hospital_1	2016
M22114MO6_S136	S136	Stool_6M	Mother_Infant_Pair_52	Keep	38	35.07	MALE	CS	No	No	No	Hospital_1	2016
M22200MILK_S229	S229	Milk_1M	Mother_Infant_Pair_53	Keep	32	31.97	MALE	SVD	Yes	No	No
M22200MO1_S16	S16	Stool_1M	Mother_Infant_Pair_53	Keep	32	31.97	MALE	SVD	Yes	No	No
M22200MO6_S137	S137	Stool_6M	Mother_Infant_Pair_53	Keep	32	31.97	MALE	SVD	Yes	No	No
M22239MILK_S247	S247	Milk_1M	Mother_Infant_Pair_54	Keep	32	29.19	MALE	SVD	Yes	No	No
M22239MO1_S17	S17	Stool_1M	Mother_Infant_Pair_54	Keep	32	29.19	MALE	SVD	Yes	No	No
M22239MO6_S138	S138	Stool_6M	Mother_Infant_Pair_54	Keep	32	29.19	MALE	SVD	Yes	Yes	No
M22254MILK_S248	S248	Milk_1M	Mother_Infant_Pair_55	Keep	30	24.59	MALE	SVD	Yes	No	Yes	Hospital_10	2016
M22254MO1_S18	S18	Stool_1M	Mother_Infant_Pair_55	Keep	30	24.59	MALE	SVD	Yes	No	Yes	Hospital_10	2016
M22254MO6_S139	S139	Stool_6M	Mother_Infant_Pair_55	Keep	30	24.59	MALE	SVD	Yes	Yes	Yes	Hospital_10	2016
M22258MILK_S230	S230	Milk_1M	Mother_Infant_Pair_56	Keep	34	20.97	MALE	SVD	No	No	No	Hospital_10	2016
M22258MO1_S19	S19	Stool_1M	Mother_Infant_Pair_56	Keep	34	20.97	MALE	SVD	Yes	No	No	Hospital_10	2016
M22281MILK_S249	S249	Milk_1M	Mother_Infant_Pair_57	Keep	39	28.9	MALE	SVD	Yes	No	No	Hospital_10	2016
M22281MO1_S20	S20	Stool_1M	Mother_Infant_Pair_57	Keep	39	28.9	MALE	SVD	Yes	No	No	Hospital_10	2016
M22281MO6_S140	S140	Stool_6M	Mother_Infant_Pair_57	Keep	39	28.9	MALE	SVD	Yes	No	No	Hospital_10	2016
M22310MILK_S250	S250	Milk_1M	Mother_Infant_Pair_58	Keep	27	34.1	MALE	SVD	Yes	No	No
M22310MO1_S21	S21	Stool_1M	Mother_Infant_Pair_58	Keep	27	34.1	MALE	SVD	Yes	No	No
M22310MO6_S141	S141	Stool_6M	Mother_Infant_Pair_58	Keep	27	34.1	MALE	SVD	Yes	No	No
M22312MILK_S231	S231	Milk_1M	Mother_Infant_Pair_59	Discard	33	20.19	FEMALE	SVD	Yes	No	No
M22312MO1_S22	S22	Stool_1M	Mother_Infant_Pair_59	Keep	33	20.19	FEMALE	SVD	Yes	No	No
M22312MO6_S142	S142	Stool_6M	Mother_Infant_Pair_59	Keep	33	20.19	FEMALE	SVD	Yes	No	No
M22368MILK_S251	S251	Milk_1M	Mother_Infant_Pair_60	Keep	29	25.96	FEMALE	SVD	Yes	No	No	Hospital_1	2016
M22368MO1_S23	S23	Stool_1M	Mother_Infant_Pair_60	Keep	29	25.96	FEMALE	SVD	Yes	No	No	Hospital_1	2016
M22368MO6_S143	S143	Stool_6M	Mother_Infant_Pair_60	Keep	29	25.96	FEMALE	SVD	Yes	No	No	Hospital_1	2016
M22410MILK_S252	S252	Milk_1M	Mother_Infant_Pair_61	Discard	36	27.11	MALE	CS	Yes	No	No	Hospital_1	2016
M22410MO6_S144	S144	Stool_6M	Mother_Infant_Pair_61	Keep	36	27.11	MALE	CS	Yes	No	No	Hospital_1	2016
M22498MILK_S232	S232	Milk_1M	Mother_Infant_Pair_62	Discard	32	20.72	MALE	SVD	Yes	No	No	Hospital_10	2016
M22498MO6_S145	S145	Stool_6M	Mother_Infant_Pair_62	Keep	32	20.72	MALE	SVD	Yes	No	No	Hospital_10	2016
M22507MILK_S253	S253	Milk_1M	Mother_Infant_Pair_63	Discard	25	28.67	MALE	0	Yes	No	No
M22507MO1_S24	S24	Stool_1M	Mother_Infant_Pair_63	Keep	25	28.67	MALE	0	Yes	No	No
M22507MO6_S146	S146	Stool_6M	Mother_Infant_Pair_63	Keep	25	28.67	MALE	0	Yes	Yes	No
M22582MILK_S254	S254	Milk_1M	Mother_Infant_Pair_64	Discard	34	28.16	MALE	SVD	Yes	Yes	No	Hospital_1	2016
M22582MO1_S25	S25	Stool_1M	Mother_Infant_Pair_64	Keep	34	28.16	MALE	SVD	Yes	Yes	No	Hospital_1	2016
M22582MO6_S147	S147	Stool_6M	Mother_Infant_Pair_64	Keep	34	28.16	MALE	SVD	Yes	Yes	No	Hospital_1	2016
M22600MILK_S255	S255	Milk_1M	Mother_Infant_Pair_65	Discard	34	28.96	FEMALE	SVD	Yes	No	No
M22600MO1_S26	S26	Stool_1M	Mother_Infant_Pair_65	Keep	34	28.96	FEMALE	SVD	Yes	No	No
M22600MO6_S148	S148	Stool_6M	Mother_Infant_Pair_65	Keep	34	28.96	FEMALE	SVD	Yes	No	No
M22620MILK_S256	S256	Milk_1M	Mother_Infant_Pair_66	Discard	26	31.44	FEMALE	SVD	Yes	No	No
M22620MO1_S27	S27	Stool_1M	Mother_Infant_Pair_66	Keep	26	31.44	FEMALE	SVD	Yes	No	No
M22620MO6_S149	S149	Stool_6M	Mother_Infant_Pair_66	Keep	26	31.44	FEMALE	SVD	Yes	No	No
M22631MILK_S233	S233	Milk_1M	Mother_Infant_Pair_67	Keep	37	38.36	MALE	CS	Yes	No	No	Hospital_10	2016
M22631MO1_S28	S28	Stool_1M	Mother_Infant_Pair_67	Keep	37	38.36	MALE	CS	Yes	No	No	Hospital_10	2016
M22631MO6_S150	S150	Stool_6M	Mother_Infant_Pair_67	Keep	37	38.36	MALE	CS	Yes	No	No	Hospital_10	2016
M22671MILK_S257	S257	Milk_1M	Mother_Infant_Pair_68	Keep	34	34.28	FEMALE	CS	Yes	No	No
M22671MO1_S29	S29	Stool_1M	Mother_Infant_Pair_68	Keep	34	34.28	FEMALE	CS	Yes	No	No
M22671MO6_S151	S151	Stool_6M	Mother_Infant_Pair_68	Keep	34	34.28	FEMALE	CS	Yes	Yes	No
M22678MILK_S258	S258	Milk_1M	Mother_Infant_Pair_69	Discard	38	26.45	MALE	SVD	Yes	No	Yes
M22678MO1_S30	S30	Stool_1M	Mother_Infant_Pair_69	Keep	38	26.45	MALE	SVD	Yes	No	Yes
M22678MO6_S152	S152	Stool_6M	Mother_Infant_Pair_69	Keep	38	26.45	MALE	SVD	Yes	Yes	Yes
M22726MILK_S259	S259	Milk_1M	Mother_Infant_Pair_70	Keep	38	35.4	FEMALE	SVD	Yes	No	Yes
M22726MO1_S31	S31	Stool_1M	Mother_Infant_Pair_70	Keep	38	35.4	FEMALE	SVD	Yes	No	Yes
M22726MO6_S153	S153	Stool_6M	Mother_Infant_Pair_70	Keep	38	35.4	FEMALE	SVD	Yes	No	Yes
M22751MILK_S260	S260	Milk_1M	Mother_Infant_Pair_71	Keep	34	25.23	FEMALE	SVD	Yes	No	No
M22751MO1_S32	S32	Stool_1M	Mother_Infant_Pair_71	Keep	34	25.23	FEMALE	SVD	Yes	No	No
M22751MO6_S154	S154	Stool_6M	Mother_Infant_Pair_71	Keep	34	25.23	FEMALE	SVD	Yes	No	No
M22777MILK_S261	S261	Milk_1M	Mother_Infant_Pair_72	Keep	30	20.88	FEMALE	SVD	Yes	No	No	Hospital_10	2016
M22777MO1_S33	S33	Stool_1M	Mother_Infant_Pair_72	Keep	30	20.88	FEMALE	SVD	Yes	No	No	Hospital_10	2016
M22777MO6_S155	S155	Stool_6M	Mother_Infant_Pair_72	Keep	30	20.88	FEMALE	SVD	Yes	Yes	No	Hospital_10	2016
M22779MO1_S34	S34	Stool_1M	Mother_Infant_Pair_73	Keep	30	28.17	MALE	SVD	Yes	No	No
M22781MO1_S35	S35	Stool_1M	Mother_Infant_Pair_74	Keep	34	35.83	FEMALE	SVD	Yes	Yes	No	Hospital_8	2016
M22784MILK_S262	S262	Milk_1M	Mother_Infant_Pair_75	Keep	34	35.83	FEMALE	SVD	No	Yes	No	Hospital_8	2016
M22784MO6_S156	S156	Stool_6M	Mother_Infant_Pair_75	Keep	34	35.83	FEMALE	SVD	Yes	Yes	No	Hospital_8	2016
M22799MILK_S263	S263	Milk_1M	Mother_Infant_Pair_76	Keep	30	28.17	MALE	SVD	No	No	No
M22799MO6_S169	S169	Stool_6M	Mother_Infant_Pair_76	Keep	30	28.17	MALE	SVD	No	No	No
M22800MILK_S264	S264	Milk_1M	Mother_Infant_Pair_77	Keep	27	25.46	FEMALE	SVD	No	No	Yes
M22800MO1_S36	S36	Stool_1M	Mother_Infant_Pair_77	Keep	27	25.46	FEMALE	SVD	Yes	No	Yes
M22800MO6_S158	S158	Stool_6M	Mother_Infant_Pair_77	Keep	27	25.46	FEMALE	SVD	No	No	Yes
M22976MILK_S265	S265	Milk_1M	Mother_Infant_Pair_78	Keep	34	19.94	FEMALE	SVD	Yes	No	No
M22976MO1_S37	S37	Stool_1M	Mother_Infant_Pair_78	Keep	34	19.94	FEMALE	SVD	Yes	No	No
M22976MO6_S159	S159	Stool_6M	Mother_Infant_Pair_78	Keep	34	19.94	FEMALE	SVD	Yes	No	No
M22999MILK_S266	S266	Milk_1M	Mother_Infant_Pair_79	Keep	33	31.05	MALE	SVD	Yes	No	Yes
M22999MO1_S38	S38	Stool_1M	Mother_Infant_Pair_79	Keep	33	31.05	MALE	SVD	Yes	No	Yes
M22999MO6_S160	S160	Stool_6M	Mother_Infant_Pair_79	Keep	33	31.05	MALE	SVD	Yes	No	Yes
M23002MILK_S267	S267	Milk_1M	Mother_Infant_Pair_80	Keep	26	33.96	FEMALE	SVD	Yes	No	No
M23002MO1_S39	S39	Stool_1M	Mother_Infant_Pair_80	Keep	26	33.96	FEMALE	SVD	Yes	No	No
M23002MO6_S161	S161	Stool_6M	Mother_Infant_Pair_80	Keep	26	33.96	FEMALE	SVD	Yes	No	No
M23041MILK_S268	S268	Milk_1M	Mother_Infant_Pair_81	Keep	31	30.31	FEMALE	SVD	Yes	No	No
M23041MO1_S506	S506	Stool_1M	Mother_Infant_Pair_81	Keep	31	30.31	FEMALE	SVD	Yes	No	No
M23041MO6_S162	S162	Stool_6M	Mother_Infant_Pair_81	Keep	31	30.31	FEMALE	SVD	Yes	No	No
M23054MILK_S269	S269	Milk_1M	Mother_Infant_Pair_82	Keep	28	30.62	MALE	CS	No	No	Yes
M23054MO1_S507	S507	Stool_1M	Mother_Infant_Pair_82	Keep	28	30.62	MALE	CS	Yes	No	Yes
M23054MO6_S163	S163	Stool_6M	Mother_Infant_Pair_82	Keep	28	30.62	MALE	CS	No	Yes	Yes
M23090MILK_S497	S497	Milk_1M	Mother_Infant_Pair_83	Keep	29	30.11	FEMALE	AVD	Yes	No	No
M23090MO1_S508	S508	Stool_1M	Mother_Infant_Pair_83	Keep	29	30.11	FEMALE	AVD	Yes	No	No
M23090MO6_S164	S164	Stool_6M	Mother_Infant_Pair_83	Keep	29	30.11	FEMALE	AVD	Yes	No	No
M23111MILK_S498	S498	Milk_1M	Mother_Infant_Pair_84	Keep	31	31.43	MALE	CS	Yes	No	No
M23111MO1_S509	S509	Stool_1M	Mother_Infant_Pair_84	Keep	31	31.43	MALE	CS	Yes	No	No
M23111MO6_S165	S165	Stool_6M	Mother_Infant_Pair_84	Keep	31	31.43	MALE	CS	Yes	No	No
M23113MILK_S272	S272	Milk_1M	Mother_Infant_Pair_85	Keep	30	26.79	FEMALE	SVD	Yes	No	No
M23113MO1_S510	S510	Stool_1M	Mother_Infant_Pair_85	Keep	30	26.79	FEMALE	SVD	Yes	No	No
M23113MO6_S166	S166	Stool_6M	Mother_Infant_Pair_85	Keep	30	26.79	FEMALE	SVD	Yes	No	No
M23141MILK_S273	S273	Milk_1M	Mother_Infant_Pair_86	Keep	28	31.25	MALE	SVD	No	No	Yes
M23141MO1_S511	S511	Stool_1M	Mother_Infant_Pair_86	Keep	28	31.25	MALE	SVD	Yes	No	Yes
M23148MILK_S274	S274	Milk_1M	Mother_Infant_Pair_87	Keep	30	21.91	MALE	SVD	Yes	No	No
M23148MO1_S512	S512	Stool_1M	Mother_Infant_Pair_87	Keep	30	21.91	MALE	SVD	Yes	No	No
M23148MO6_S167	S167	Stool_6M	Mother_Infant_Pair_87	Keep	30	21.91	MALE	SVD	Yes	No	No
M23203MILK_S275	S275	Milk_1M	Mother_Infant_Pair_88	Keep	28	24.82	MALE	CS	Yes	Yes	No
M23203MO1_S513	S513	Stool_1M	Mother_Infant_Pair_88	Keep	28	24.82	MALE	CS	Yes	Yes	No
M23203MO6_S168	S168	Stool_6M	Mother_Infant_Pair_88	Keep	28	24.82	MALE	CS	Yes	Yes	No
M23243MILK_S276	S276	Milk_1M	Mother_Infant_Pair_89	Keep	31	26.81	MALE	SVD	Yes	No	No
M23243MO1_S40	S40	Stool_1M	Mother_Infant_Pair_89	Keep	31	26.81	MALE	SVD	Yes	Yes	No
M23243MO6_S157	S157	Stool_6M	Mother_Infant_Pair_89	Keep	31	26.81	MALE	SVD	Yes	Yes	No
M23252MILK_S277	S277	Milk_1M	Mother_Infant_Pair_90	Keep	29	20.58	FEMALE	SVD	Yes	No	No
M23252MO1_S41	S41	Stool_1M	Mother_Infant_Pair_90	Keep	29	20.58	FEMALE	SVD	Yes	No	No
M23252MO6_S170	S170	Stool_6M	Mother_Infant_Pair_90	Keep	29	20.58	FEMALE	SVD	Yes	No	No
M23269MILK_S278	S278	Milk_1M	Mother_Infant_Pair_91	Keep	29	23.39	FEMALE	SVD	Yes	No	No
M23269MO1_S42	S42	Stool_1M	Mother_Infant_Pair_91	Keep	29	23.39	FEMALE	SVD	Yes	No	No
M23269MO6_S171	S171	Stool_6M	Mother_Infant_Pair_91	Keep	29	23.39	FEMALE	SVD	Yes	No	No
M23278MILK_S279	S279	Milk_1M	Mother_Infant_Pair_92	Keep	34	34.55	FEMALE	SVD	Yes	No	Yes
M23278MO1_S43	S43	Stool_1M	Mother_Infant_Pair_92	Keep	34	34.55	FEMALE	SVD	Yes	No	Yes
M23278MO6_S172	S172	Stool_6M	Mother_Infant_Pair_92	Keep	34	34.55	FEMALE	SVD	Yes	No	Yes
M23315MILK_S280	S280	Milk_1M	Mother_Infant_Pair_93	Keep	36	29.19	FEMALE	SVD	Yes	No	No
M23315MO1_S44	S44	Stool_1M	Mother_Infant_Pair_93	Keep	36	29.19	FEMALE	SVD	Yes	No	No
M23315MO6_S173	S173	Stool_6M	Mother_Infant_Pair_93	Keep	36	29.19	FEMALE	SVD	Yes	No	No
M23316MO1_S45	S45	Stool_1M	Mother_Infant_Pair_94	Keep	32	30.65	FEMALE	SVD	Yes	No	No	Hospital_1	2016
M23361MILK_S281	S281	Milk_1M	Mother_Infant_Pair_95	Keep	32	30.65	FEMALE	SVD	Yes	No	No	Hospital_1	2016
M23361MO6_S174	S174	Stool_6M	Mother_Infant_Pair_95	Keep	32	30.65	FEMALE	SVD	Yes	No	No	Hospital_1	2016
M23373MILK_S282	S282	Milk_1M	Mother_Infant_Pair_96	Keep	29	26.36	MALE	CS	No	No	Yes
M23373MO1_S46	S46	Stool_1M	Mother_Infant_Pair_96	Keep	29	26.36	MALE	CS	Yes	No	Yes
M23373MO6_S175	S175	Stool_6M	Mother_Infant_Pair_96	Keep	29	26.36	MALE	CS	No	No	Yes
M23378MILK_S283	S283	Milk_1M	Mother_Infant_Pair_97	Keep	28	23.3	MALE	SVD	No	No	Yes	Hospital_10	2016
M23378MO1_S47	S47	Stool_1M	Mother_Infant_Pair_97	Keep	28	23.3	MALE	SVD	Yes	No	Yes	Hospital_10	2016
M23378MO6_S176	S176	Stool_6M	Mother_Infant_Pair_97	Keep	28	23.3	MALE	SVD	No	No	Yes	Hospital_10	2016
M23405MILK_S284	S284	Milk_1M	Mother_Infant_Pair_98	Keep	33	22.78	FEMALE	SVD	Yes	No	No	Hospital_1	2016
M23405MO1_S48	S48	Stool_1M	Mother_Infant_Pair_98	Keep	33	22.78	FEMALE	SVD	Yes	No	No	Hospital_1	2016
M23405MO6_S179	S179	Stool_6M	Mother_Infant_Pair_98	Keep	33	22.78	FEMALE	SVD	Yes	No	No	Hospital_1	2016
M23431MILK_S285	S285	Milk_1M	Mother_Infant_Pair_99	Keep	37	23.87	FEMALE	SVD	Yes	No	No
M23431MO1_S49	S49	Stool_1M	Mother_Infant_Pair_99	Keep	37	23.87	FEMALE	SVD	Yes	No	No
M23431MO6_S180	S180	Stool_6M	Mother_Infant_Pair_99	Keep	37	23.87	FEMALE	SVD	Yes	No	No
M23468MILK_S286	S286	Milk_1M	Mother_Infant_Pair_100	Keep	31	20.3	FEMALE	SVD	Yes	Yes	No
M23468MO1_S50	S50	Stool_1M	Mother_Infant_Pair_100	Keep	31	20.3	FEMALE	SVD	Yes	Yes	No
M23468MO6_S181	S181	Stool_6M	Mother_Infant_Pair_100	Keep	31	20.3	FEMALE	SVD	Yes	Yes	No
M23472MILK_S287	S287	Milk_1M	Mother_Infant_Pair_101	Keep	32	27	MALE	SVD	Yes	No	No
M23472MO1_S51	S51	Stool_1M	Mother_Infant_Pair_101	Keep	32	27	MALE	SVD	Yes	No	No
M23472MO6_S182	S182	Stool_6M	Mother_Infant_Pair_101	Keep	32	27	MALE	SVD	Yes	No	No
M23477MILK_S288	S288	Milk_1M	Mother_Infant_Pair_102	Keep	31	20.21	FEMALE	SVD	Yes	No	Yes	Hospital_1	2016
M23477MO1_S52	S52	Stool_1M	Mother_Infant_Pair_102	Keep	31	20.21	FEMALE	SVD	Yes	No	Yes	Hospital_1	2016
M23477MO6_S183	S183	Stool_6M	Mother_Infant_Pair_102	Keep	31	20.21	FEMALE	SVD	Yes	Yes	Yes	Hospital_1	2016
M23493MILK_S289	S289	Milk_1M	Mother_Infant_Pair_103	Keep	28	32.88	MALE	SVD	Yes	No	No	Hospital_10	2016
M23493MO6_S184	S184	Stool_6M	Mother_Infant_Pair_103	Keep	28	32.88	MALE	SVD	Yes	No	No	Hospital_10	2016
M23496MILK_S290	S290	Milk_1M	Mother_Infant_Pair_104	Keep	37	24.61	MALE	SVD	Yes	No	No	Hospital_10	2016
M23496MO1_S53	S53	Stool_1M	Mother_Infant_Pair_104	Keep	37	24.61	MALE	SVD	Yes	No	No	Hospital_10	2016
M23496MO6_S185	S185	Stool_6M	Mother_Infant_Pair_104	Keep	37	24.61	MALE	SVD	Yes	No	No	Hospital_10	2016
M23497MILK_S291	S291	Milk_1M	Mother_Infant_Pair_105	Keep	38	30.42	FEMALE	SVD	Yes	No	No
M23497MO1_S54	S54	Stool_1M	Mother_Infant_Pair_105	Keep	38	30.42	FEMALE	SVD	Yes	No	No
M23497MO6_S186	S186	Stool_6M	Mother_Infant_Pair_105	Keep	38	30.42	FEMALE	SVD	Yes	No	No
M23515MO1_S55	S55	Stool_1M	Mother_Infant_Pair_106	Keep	35	24.46	FEMALE	SVD	Yes	Yes	Yes	Hospital_10	2016
M23515MO6_S187	S187	Stool_6M	Mother_Infant_Pair_106	Keep	35	24.46	FEMALE	SVD	Yes	Yes	Yes	Hospital_10	2016
M23521MILK_S293	S293	Milk_1M	Mother_Infant_Pair_107	Keep	24	27.22	MALE	SVD	No	No	No	Hospital_10	2016
M23521MO1_S56	S56	Stool_1M	Mother_Infant_Pair_107	Keep	24	27.22	MALE	SVD	Yes	No	No	Hospital_10	2016
M23521MO6_S188	S188	Stool_6M	Mother_Infant_Pair_107	Keep	24	27.22	MALE	SVD	No	No	No	Hospital_10	2016
M23537MILK_S294	S294	Milk_1M	Mother_Infant_Pair_108	Keep	31	23.99	MALE	SVD	No	No	Yes	Hospital_10	2016
M23537MO1_S57	S57	Stool_1M	Mother_Infant_Pair_108	Keep	31	23.99	MALE	SVD	Yes	No	Yes	Hospital_10	2016
M23537MO6_S189	S189	Stool_6M	Mother_Infant_Pair_108	Keep	31	23.99	MALE	SVD	No	No	Yes	Hospital_10	2016
M23557MILK_S295	S295	Milk_1M	Mother_Infant_Pair_109	Keep	29	20.1	MALE	SVD	Yes	Yes	Yes	Hospital_1	2017
M23557MO1_S58	S58	Stool_1M	Mother_Infant_Pair_109	Keep	29	20.1	MALE	SVD	Yes	Yes	Yes	Hospital_1	2017
M23557MO6_S190	S190	Stool_6M	Mother_Infant_Pair_109	Keep	29	20.1	MALE	SVD	Yes	Yes	Yes	Hospital_1	2017
M23586MILK_S296	S296	Milk_1M	Mother_Infant_Pair_110	Keep	29	19.8	MALE	SVD	Yes	Yes	No	Hospital_10	2016
M23586MO1_S59	S59	Stool_1M	Mother_Infant_Pair_110	Keep	29	19.8	MALE	SVD	Yes	Yes	No	Hospital_10	2016
M23586MO6_S191	S191	Stool_6M	Mother_Infant_Pair_110	Keep	29	19.8	MALE	SVD	Yes	Yes	No	Hospital_10	2016
M23588MILK_S297	S297	Milk_1M	Mother_Infant_Pair_111	Discard	25	28.98	MALE	SVD	Yes	No	No	Hospital_10	2017
M23588MO1_S60	S60	Stool_1M	Mother_Infant_Pair_111	Keep	25	28.98	MALE	SVD	Yes	No	No	Hospital_10	2017
M23588MO6_S192	S192	Stool_6M	Mother_Infant_Pair_111	Keep	25	28.98	MALE	SVD	Yes	No	No	Hospital_10	2017
M23619MILK_S298	S298	Milk_1M	Mother_Infant_Pair_112	Discard	33	25.48	FEMALE	CS	Yes	No	No	Hospital_10	2017
M23619MO1_S61	S61	Stool_1M	Mother_Infant_Pair_112	Keep	33	25.48	FEMALE	CS	Yes	No	No	Hospital_10	2017
M23619MO6_S193	S193	Stool_6M	Mother_Infant_Pair_112	Keep	33	25.48	FEMALE	CS	Yes	No	No	Hospital_10	2017
M23625MILK_S299	S299	Milk_1M	Mother_Infant_Pair_113	Discard	34	26.16	MALE	AVD	Yes	No	Yes	Hospital_8	2017
M23625MO1_S62	S62	Stool_1M	Mother_Infant_Pair_113	Keep	34	26.16	MALE	AVD	Yes	No	Yes	Hospital_8	2017
M23625MO6_S194	S194	Stool_6M	Mother_Infant_Pair_113	Keep	34	26.16	MALE	AVD	Yes	No	Yes	Hospital_8	2017
M23639MILK_S300	S300	Milk_1M	Mother_Infant_Pair_114	Discard	36	26.28	MALE	SVD	Yes	No	No
M23670MILK_S301	S301	Milk_1M	Mother_Infant_Pair_115	Keep	31	25.99	FEMALE	SVD	Yes	No	No	Hospital_10	2017
M23670MO1_S63	S63	Stool_1M	Mother_Infant_Pair_115	Keep	31	25.99	FEMALE	SVD	Yes	No	No	Hospital_10	2017
M23670MO6_S195	S195	Stool_6M	Mother_Infant_Pair_115	Keep	31	25.99	FEMALE	SVD	Yes	No	No	Hospital_10	2017
M23690MILK_S302	S302	Milk_1M	Mother_Infant_Pair_116	Discard	29	30.46	FEMALE	SVD	Yes	No	No	Hospital_10	2017
M23690MO1_S64	S64	Stool_1M	Mother_Infant_Pair_116	Keep	29	30.46	FEMALE	SVD	Yes	No	No	Hospital_10	2017
M23690MO6_S196	S196	Stool_6M	Mother_Infant_Pair_116	Keep	29	30.46	FEMALE	SVD	Yes	Yes	No	Hospital_10	2017
M23693MO1_S65	S65	Stool_1M	Mother_Infant_Pair_117	Keep	36	26.28	MALE	SVD	Yes	No	No
M23693MO6_S197	S197	Stool_6M	Mother_Infant_Pair_117	Keep	36	26.28	MALE	SVD	Yes	No	No
M23705MILK_S303	S303	Milk_1M	Mother_Infant_Pair_118	Discard	25	28.08	FEMALE	SVD	Yes	No	Yes	Hospital_8	2017
M23705MO1_S66	S66	Stool_1M	Mother_Infant_Pair_118	Keep	25	28.08	FEMALE	SVD	Yes	No	Yes	Hospital_8	2017
M23705MO6_S198	S198	Stool_6M	Mother_Infant_Pair_118	Keep	25	28.08	FEMALE	SVD	Yes	No	Yes	Hospital_8	2017
M23772MILK_S304	S304	Milk_1M	Mother_Infant_Pair_119	Keep	26	26.08	FEMALE	SVD	Yes	No	No	Hospital_10	2017
M23772MO1_S375	S375	Stool_1M	Mother_Infant_Pair_119	Keep	26	26.08	FEMALE	SVD	Yes	No	No	Hospital_10	2017
M23772MO6_S199	S199	Stool_6M	Mother_Infant_Pair_119	Keep	26	26.08	FEMALE	SVD	Yes	No	No	Hospital_10	2017
M23773MILK_S305	S305	Milk_1M	Mother_Infant_Pair_120	Discard	26	32.81	FEMALE	SVD	Yes	No	No
M23773MO1_S67	S67	Stool_1M	Mother_Infant_Pair_120	Keep	26	32.81	FEMALE	SVD	Yes	No	No
M23773MO6_S200	S200	Stool_6M	Mother_Infant_Pair_120	Keep	26	32.81	FEMALE	SVD	Yes	No	No
M23778MILK_S306	S306	Milk_1M	Mother_Infant_Pair_121	Discard	28	24.96		CS	Yes	No	No
M23788MO1_S68	S68	Stool_1M	Mother_Infant_Pair_122	Keep	28	24.96	FEMALE	CS	Yes	No	No
M23788MO6_S201	S201	Stool_6M	Mother_Infant_Pair_122	Keep	28	24.96	FEMALE	CS	Yes	No	No
M23802MILK_S307	S307	Milk_1M	Mother_Infant_Pair_123	Keep	28	20.94	FEMALE	SVD	Yes	No	No
M23802MO1_S69	S69	Stool_1M	Mother_Infant_Pair_123	Keep	28	20.94	FEMALE	SVD	Yes	No	No
M23802MO6_S202	S202	Stool_6M	Mother_Infant_Pair_123	Keep	28	20.94	FEMALE	SVD	Yes	No	No
M23828MILK_S308	S308	Milk_1M	Mother_Infant_Pair_124	Keep	29	36.96	FEMALE	SVD	No	No	Yes
M23910MILK_S309	S309	Milk_1M	Mother_Infant_Pair_125	Keep	31	18.75	FEMALE	SVD	Yes	No	No	Hospital_8	2017
M23910MO1_S70	S70	Stool_1M	Mother_Infant_Pair_125	Keep	31	18.75	FEMALE	SVD	Yes	No	No	Hospital_8	2017
M23910MO6_S203	S203	Stool_6M	Mother_Infant_Pair_125	Keep	31	18.75	FEMALE	SVD	Yes	No	No	Hospital_8	2017
M23912MILK_S310	S310	Milk_1M	Mother_Infant_Pair_126	Discard	34	26.88	FEMALE	CS	Yes	Yes	No	Hospital_10	2017
M23912MO1_S71	S71	Stool_1M	Mother_Infant_Pair_126	Keep	34	26.88	FEMALE	CS	Yes	Yes	No	Hospital_10	2017
M23912MO6_S204	S204	Stool_6M	Mother_Infant_Pair_126	Keep	34	26.88	FEMALE	CS	Yes	Yes	No	Hospital_10	2017
M23922MILK_S311	S311	Milk_1M	Mother_Infant_Pair_127	Keep	35	24.05	FEMALE	CS	Yes	No	No
M23922MO1_S72	S72	Stool_1M	Mother_Infant_Pair_127	Keep	35	24.05	FEMALE	CS	Yes	No	No
M23922MO6_S205	S205	Stool_6M	Mother_Infant_Pair_127	Keep	35	24.05	FEMALE	CS	Yes	No	No
M23927MILK_S312	S312	Milk_1M	Mother_Infant_Pair_128	Keep	32	30.23	MALE	SVD	Yes	No	No
M23927MO1_S73	S73	Stool_1M	Mother_Infant_Pair_128	Keep	32	30.23	MALE	SVD	Yes	No	No
M23927MO6_S206	S206	Stool_6M	Mother_Infant_Pair_128	Keep	32	30.23	MALE	SVD	Yes	No	No
M23962MO1_S74	S74	Stool_1M	Mother_Infant_Pair_129	Keep	31	25.83	MALE	SVD	Yes	No	No
M23962MO6_S207	S207	Stool_6M	Mother_Infant_Pair_129	Keep	31	25.83	MALE	SVD	No	No	No
M23971MILK_S313	S313	Milk_1M	Mother_Infant_Pair_130	Keep	34	26.7	FEMALE	SVD	Yes	No	No
M23971MO1_S75	S75	Stool_1M	Mother_Infant_Pair_130	Keep	34	26.7	FEMALE	SVD	Yes	Yes	No
M23971MO6_S208	S208	Stool_6M	Mother_Infant_Pair_130	Keep	34	26.7	FEMALE	SVD	Yes	Yes	No
M23978MILK_S314	S314	Milk_1M	Mother_Infant_Pair_131	Keep	37	25.62	MALE	SVD	Yes	Yes	Yes
M23978MO1_S76	S76	Stool_1M	Mother_Infant_Pair_131	Keep	37	25.62	MALE	SVD	Yes	Yes	Yes
M23989MILK_S315	S315	Milk_1M	Mother_Infant_Pair_132	Discard	31	20.03	MALE	SVD	Yes	No	No
M23989MO1_S77	S77	Stool_1M	Mother_Infant_Pair_132	Keep	31	20.03	MALE	SVD	Yes	No	No
M23989MO6_S209	S209	Stool_6M	Mother_Infant_Pair_132	Keep	31	20.03	MALE	SVD	Yes	Yes	No
M23993MO1_S78	S78	Stool_1M	Mother_Infant_Pair_133	Keep	28	32.88	MALE	SVD	Yes	No	No	Hospital_10	2016
M23995MILK_S316	S316	Milk_1M	Mother_Infant_Pair_134	Discard	36	22.69	FEMALE	SVD	Yes	No	No
M23995MO1_S79	S79	Stool_1M	Mother_Infant_Pair_134	Keep	36	22.69	FEMALE	SVD	Yes	No	No
M23995MO6_S234	S234	Stool_6M	Mother_Infant_Pair_134	Keep	36	22.69	FEMALE	SVD	Yes	No	No
M24017MILK_S317	S317	Milk_1M	Mother_Infant_Pair_135	Keep	22	34.25	FEMALE	SVD	No	No	Yes	Hospital_10	2017
M24017MO1_S80	S80	Stool_1M	Mother_Infant_Pair_135	Keep	22	34.25	FEMALE	SVD	Yes	No	Yes	Hospital_10	2017
M24057MILK_S318	S318	Milk_1M	Mother_Infant_Pair_136	Keep	40	39.89	MALE	SVD	Yes	Yes	No
M24057MO1_S81	S81	Stool_1M	Mother_Infant_Pair_136	Keep	40	39.89	MALE	SVD	Yes	Yes	No
M24060MO1_S82	S82	Stool_1M	Mother_Infant_Pair_137	Keep	34	26.77	FEMALE	0	Yes	Yes	Yes	Hospital_8	2017
M24060MO6_S210	S210	Stool_6M	Mother_Infant_Pair_137	Keep	34	26.77	FEMALE	0	Yes	Yes	Yes	Hospital_8	2017
M24087MILK_S319	S319	Milk_1M	Mother_Infant_Pair_138	Keep	32	31.02	MALE	SVD	Yes	No	No	Hospital_1	2017
M24087MO1_S83	S83	Stool_1M	Mother_Infant_Pair_138	Keep	32	31.02	MALE	SVD	Yes	No	No	Hospital_1	2017
M24087MO6_S211	S211	Stool_6M	Mother_Infant_Pair_138	Keep	32	31.02	MALE	SVD	Yes	No	No	Hospital_1	2017
M24123MO1_S84	S84	Stool_1M	Mother_Infant_Pair_139	Keep	36	25.93	FEMALE	CS	Yes	No	No
M24123MO6_S235	S235	Stool_6M	Mother_Infant_Pair_139	Keep	36	25.93	FEMALE	CS	Yes	No	No
M24163MO1_S85	S85	Stool_1M	Mother_Infant_Pair_140	Keep	33	29.17	FEMALE	SVD	Yes	No	No
M24163MO6_S212	S212	Stool_6M	Mother_Infant_Pair_140	Keep	33	29.17	FEMALE	SVD	No	No	No
M24181MO6_S213	S213	Stool_6M	Mother_Infant_Pair_141	Keep	23	21.85	FEMALE	SVD	No	No	Yes	Hospital_8	2017
M24237MILK_S320	S320	Milk_1M	Mother_Infant_Pair_142	Discard	39	27.05	MALE	CS	Yes	No	No	Hospital_10	2017
M24237MO1_S86	S86	Stool_1M	Mother_Infant_Pair_142	Keep	39	27.05	MALE	CS	Yes	No	No	Hospital_10	2017
M24237MO6_S236	S236	Stool_6M	Mother_Infant_Pair_142	Keep	39	27.05	MALE	CS	Yes	No	No	Hospital_10	2017
M24239MILK_S321	S321	Milk_1M	Mother_Infant_Pair_143	Discard	34	23.12	FEMALE	SVD	Yes	No	No
M24239MO1_S87	S87	Stool_1M	Mother_Infant_Pair_143	Keep	34	23.12	FEMALE	SVD	Yes	No	No
M24239MO6_S214	S214	Stool_6M	Mother_Infant_Pair_143	Keep	34	23.12	FEMALE	SVD	Yes	Yes	No
M24250MILK_S322	S322	Milk_1M	Mother_Infant_Pair_144	Keep	30	20.3	FEMALE	SVD	No	No	Yes	Hospital_10	2017
M24250MO1_S90	S90	Stool_1M	Mother_Infant_Pair_144	Keep	30	20.3	FEMALE	SVD	Yes	No	Yes	Hospital_10	2017
M24250MO6_S215	S215	Stool_6M	Mother_Infant_Pair_144	Keep	30	20.3	FEMALE	SVD	No	No	Yes	Hospital_10	2017
M24262MO1_S91	S91	Stool_1M	Mother_Infant_Pair_145	Keep	32	19.38	FEMALE	CS	Yes	No	No	Hospital_10	2017
M24262MO6_S216	S216	Stool_6M	Mother_Infant_Pair_145	Keep	32	19.38	FEMALE	CS	Yes	No	No	Hospital_10	2017
M24326MILK_S323	S323	Milk_1M	Mother_Infant_Pair_146	Discard	26	21	MALE	SVD	No	Yes	No	Hospital_10	2017
M24326MO1_S92	S92	Stool_1M	Mother_Infant_Pair_146	Keep	26	21	MALE	SVD	Yes	Yes	No	Hospital_10	2017
M24326MO6_S217	S217	Stool_6M	Mother_Infant_Pair_146	Keep	26	21	MALE	SVD	No	Yes	No	Hospital_10	2017
M24358MO1_S93	S93	Stool_1M	Mother_Infant_Pair_147	Keep	29	21.63	MALE	SVD	Yes	No	No
M24358MO6_S237	S237	Stool_6M	Mother_Infant_Pair_147	Keep	29	21.63	MALE	SVD	Yes	No	No
M24377MO1_S94	S94	Stool_1M	Mother_Infant_Pair_148	Keep	33	19.73	MALE	AVD	Yes	Yes	No	Hospital_10	2017
M24377MO6_S333	S333	Stool_6M	Mother_Infant_Pair_148	Keep	33	19.73	MALE	AVD	Yes	Yes	No	Hospital_10	2017
M24378MILK_S324	S324	Milk_1M	Mother_Infant_Pair_149	Keep	38	32.54	FEMALE	CS	Yes	No	No
M24378MO1_S95	S95	Stool_1M	Mother_Infant_Pair_149	Keep	38	32.54	FEMALE	CS	Yes	No	No
M24382MILK_S325	S325	Milk_1M	Mother_Infant_Pair_150	Keep	30	28.1	FEMALE	SVD	Yes	No	No
M24382MO1_S96	S96	Stool_1M	Mother_Infant_Pair_150	Keep	30	28.1	FEMALE	SVD	Yes	No	No
M24382MO6_S334	S334	Stool_6M	Mother_Infant_Pair_150	Keep	30	28.1	FEMALE	SVD	Yes	No	No
M24396MILK_S374	S374	Milk_1M	Mother_Infant_Pair_151	Keep	40	24.4	FEMALE	SVD	Yes	Yes	No	Hospital_10	2017
M24396MO1_S97	S97	Stool_1M	Mother_Infant_Pair_151	Keep	40	24.4	FEMALE	SVD	Yes	Yes	No	Hospital_10	2017
M24396MO6_S218	S218	Stool_6M	Mother_Infant_Pair_151	Keep	40	24.4	FEMALE	SVD	Yes	Yes	No	Hospital_10	2017
M24405MILK_S370	S370	Milk_1M	Mother_Infant_Pair_152	Keep	28	33.18	MALE	SVD	Yes	Yes	No	Hospital_10	2017
M24405MO1_S98	S98	Stool_1M	Mother_Infant_Pair_152	Keep	28	33.18	MALE	SVD	Yes	Yes	No	Hospital_10	2017
M24405MO6_S335	S335	Stool_6M	Mother_Infant_Pair_152	Keep	28	33.18	MALE	SVD	Yes	Yes	No	Hospital_10	2017
M24416MILK_S326	S326	Milk_1M	Mother_Infant_Pair_154	Keep	32	28.18	MALE	SVD	Yes	Yes	Yes	Hospital_10	2017
M24416MO1_S100	S100	Stool_1M	Mother_Infant_Pair_154	Keep	32	28.18	MALE	SVD	Yes	Yes	Yes	Hospital_10	2017
M24416MO6_S238	S238	Stool_6M	Mother_Infant_Pair_154	Keep	32	28.18	MALE	SVD	Yes	Yes	Yes	Hospital_10	2017
M24429MO1_S101	S101	Stool_1M	Mother_Infant_Pair_155	Keep	33	27.7	FEMALE	SVD	Yes	Yes	No	Hospital_10	2017
M24429MO6_S336	S336	Stool_6M	Mother_Infant_Pair_155	Keep	33	27.7	FEMALE	SVD	Yes	Yes	No	Hospital_10	2017
M24430MILK_S327	S327	Milk_1M	Mother_Infant_Pair_156	Keep	33	26.12	FEMALE	SVD	Yes	No	No	Hospital_10	2017
M24430MO1_S102	S102	Stool_1M	Mother_Infant_Pair_156	Keep	33	26.12	FEMALE	SVD	Yes	No	No	Hospital_10	2017
M24430MO6_S219	S219	Stool_6M	Mother_Infant_Pair_156	Keep	33	26.12	FEMALE	SVD	Yes	No	No	Hospital_10	2017
M24440MILK_S328	S328	Milk_1M	Mother_Infant_Pair_157	Keep	33	23.26	MALE	CS	Yes	No	No	Hospital_1	2017
M24440MO1_S99	S99	Stool_1M	Mother_Infant_Pair_153	Keep	33	23.26	MALE	CS	Yes	No	No	Hospital_1	2017
M24440MO6_S381	S381	Stool_6M	Mother_Infant_Pair_157	Keep	33	23.26	MALE	CS	Yes	No	No	Hospital_1	2017
M24466MILK_S329	S329	Milk_1M	Mother_Infant_Pair_158	Keep	23	20.98	MALE	SVD	Yes	No	No
M24466MO1_S103	S103	Stool_1M	Mother_Infant_Pair_158	Keep	23	20.98	MALE	SVD	Yes	No	No
M24466MO6_S382	S382	Stool_6M	Mother_Infant_Pair_158	Keep	23	20.98	MALE	SVD	Yes	No	No
M24482MO1_S104	S104	Stool_1M	Mother_Infant_Pair_159	Keep	32	26.96	FEMALE	SVD	Yes	No	No	Hospital_10	2017
M24482MO6_S337	S337	Stool_6M	Mother_Infant_Pair_159	Keep	32	26.96	FEMALE	SVD	Yes	No	No	Hospital_10	2017
M24483MO1_S105	S105	Stool_1M	Mother_Infant_Pair_160	Keep	33	30.14	MALE	SVD	Yes	No	Yes	Hospital_10	2017
M24492MILK_S373	S373	Milk_1M	Mother_Infant_Pair_161	Keep	30	21.34	MALE	SVD	Yes	Yes	No	Hospital_10	2017
M24492MO1_S106	S106	Stool_1M	Mother_Infant_Pair_161	Keep	30	21.34	MALE	SVD	Yes	Yes	No	Hospital_10	2017
M24492MO6_S340	S340	Stool_6M	Mother_Infant_Pair_161	Keep	30	21.34	MALE	SVD	Yes	Yes	No	Hospital_10	2017
M24527MO1_S107	S107	Stool_1M	Mother_Infant_Pair_162	Keep	34	22.65	FEMALE	CS	Yes	No	No	Hospital_10	2017
M24527MO6_S341	S341	Stool_6M	Mother_Infant_Pair_162	Keep	34	22.65	FEMALE	CS	Yes	No	No	Hospital_10	2017
M24539MO1_S108	S108	Stool_1M	Mother_Infant_Pair_163	Keep	28	26.04	MALE	SVD	Yes	No	No	Hospital_10	2017
M24539MO6_S342	S342	Stool_6M	Mother_Infant_Pair_163	Keep	28	26.04	MALE	SVD	Yes	No	No	Hospital_10	2017
M24542MO1_S109	S109	Stool_1M	Mother_Infant_Pair_164	Keep	36	19.1	FEMALE	SVD	Yes	No	Yes	Hospital_10	2017
M24542MO6_S343	S343	Stool_6M	Mother_Infant_Pair_164	Keep	36	19.1	FEMALE	SVD	Yes	No	Yes	Hospital_10	2017
M24572MILK_S330	S330	Milk_1M	Mother_Infant_Pair_165	Keep	35	21.29	MALE	SVD	Yes	No	No
M24572MO1_S110	S110	Stool_1M	Mother_Infant_Pair_165	Keep	35	21.29	MALE	SVD	Yes	Yes	No
M24572MO6_S344	S344	Stool_6M	Mother_Infant_Pair_165	Keep	35	21.29	MALE	SVD	Yes	Yes	No
M24575MILK_S331	S331	Milk_1M	Mother_Infant_Pair_166	Keep	31	22.91	MALE	CS	Yes	No	No	Hospital_10	2017
M24575MO1_S111	S111	Stool_1M	Mother_Infant_Pair_166	Keep	31	22.91	MALE	CS	Yes	No	No	Hospital_10	2017
M24575MO6_S345	S345	Stool_6M	Mother_Infant_Pair_166	Keep	31	22.91	MALE	CS	Yes	No	No	Hospital_10	2017
M24590MO1_S112	S112	Stool_1M	Mother_Infant_Pair_167	Keep	33	31.45	MALE	CS	Yes	No	No	Hospital_10	2017
M24590MO6_S383	S383	Stool_6M	Mother_Infant_Pair_167	Keep	33	31.45	MALE	CS	Yes	No	No	Hospital_10	2017
M24607MILK_S332	S332	Milk_1M	Mother_Infant_Pair_168	Keep	32	33.83	MALE	SVD	Yes	No	No
M24607MO1_S113	S113	Stool_1M	Mother_Infant_Pair_168	Keep	32	33.83	MALE	SVD	Yes	No	No
M24607MO6_S239	S239	Stool_6M	Mother_Infant_Pair_168	Keep	32	33.83	MALE	SVD	Yes	No	No
M24676MO1_S114	S114	Stool_1M	Mother_Infant_Pair_169	Keep	35	27.12	MALE	SVD	Yes	No	No	Hospital_10	2017
M24676MO6_S346	S346	Stool_6M	Mother_Infant_Pair_169	Keep	35	27.12	MALE	SVD	Yes	No	No	Hospital_10	2017
M24690MO1_S115	S115	Stool_1M	Mother_Infant_Pair_170	Keep	37	21.59	FEMALE	SVD	Yes	No	No	Hospital_10	2017
M24690MO6_S384	S384	Stool_6M	Mother_Infant_Pair_170	Keep	37	21.59	FEMALE	SVD	Yes	No	No	Hospital_10	2017
M24714MO1_S116	S116	Stool_1M	Mother_Infant_Pair_171	Keep	27	27.61	MALE	SVD	Yes	No	No	Hospital_1	2017
M24714MO6_S347	S347	Stool_6M	Mother_Infant_Pair_171	Keep	27	27.61	MALE	SVD	Yes	No	No	Hospital_1	2017
M24719MILK_S372	S372	Milk_1M	Mother_Infant_Pair_172	Keep	28	19.39	FEMALE	SVD	Yes	No	Yes	Hospital_10	2017
M24719MO1_S117	S117	Stool_1M	Mother_Infant_Pair_172	Keep	28	19.39	FEMALE	SVD	Yes	No	Yes	Hospital_10	2017
M24719MO6_S348	S348	Stool_6M	Mother_Infant_Pair_172	Keep	28	19.39	FEMALE	SVD	Yes	No	Yes	Hospital_10	2017
M24731MILK_S371	S371	Milk_1M	Mother_Infant_Pair_173	Keep	34	30.18	FEMALE	SVD	Yes	No	No
M24731MO1_S118	S118	Stool_1M	Mother_Infant_Pair_173	Keep	34	30.18	FEMALE	SVD	Yes	No	No
M24731MO6_S349	S349	Stool_6M	Mother_Infant_Pair_173	Keep	34	30.18	FEMALE	SVD	Yes	No	No
M24734MO1_S119	S119	Stool_1M	Mother_Infant_Pair_174	Keep	26	25.76	MALE	SVD	Yes	Yes	Yes	Hospital_10	2017
M24734MO6_S350	S350	Stool_6M	Mother_Infant_Pair_174	Keep	26	25.76	MALE	SVD	No	Yes	Yes	Hospital_10	2017
M24754MO1_S120	S120	Stool_1M	Mother_Infant_Pair_175	Keep	27	20.56	FEMALE	SVD	Yes	Yes	No	Hospital_10	2017
M24754MO6_S351	S351	Stool_6M	Mother_Infant_Pair_175	Keep	27	20.56	FEMALE	SVD	Yes	Yes	No	Hospital_10	2017
M24835MO1_S121	S121	Stool_1M	Mother_Infant_Pair_176	Keep	26	20.34	FEMALE	SVD	Yes	No	Yes
M24835MO6_S352	S352	Stool_6M	Mother_Infant_Pair_176	Keep	26	20.34	FEMALE	SVD	Yes	No	Yes
M24888MO1_S122	S122	Stool_1M	Mother_Infant_Pair_177	Keep	32	28.62	FEMALE	SVD	Yes	No	Yes
M24888MO6_S354	S354	Stool_6M	Mother_Infant_Pair_177	Keep	32	28.62	FEMALE	SVD	Yes	No	Yes
M24963MO6_S355	S355	Stool_6M	Mother_Infant_Pair_178	Keep	26	23.67	FEMALE	SVD	Yes	No	Yes	Hospital_8	2017
M25003MO1_S123	S123	Stool_1M	Mother_Infant_Pair_179	Keep	32	30.02	MALE	SVD	Yes	No	No	Hospital_1	2017
M25003MO6_S356	S356	Stool_6M	Mother_Infant_Pair_179	Keep	32	30.02	MALE	SVD	Yes	No	No	Hospital_1	2017
M25027MO1_S124	S124	Stool_1M	Mother_Infant_Pair_180	Keep	23	30.05	FEMALE	SVD	Yes	No	No	Hospital_10	2017
M25027MO6_S361	S361	Stool_6M	Mother_Infant_Pair_180	Keep	23	30.05	FEMALE	SVD	Yes	No	No	Hospital_10	2017
M25069MO1_S514	S514	Stool_1M	Mother_Infant_Pair_181	Keep	35	29.76	MALE	CS	Yes	Yes	No	Hospital_10	2017
M25069MO6_S363	S363	Stool_6M	Mother_Infant_Pair_181	Keep	35	29.76	MALE	CS	No	Yes	No	Hospital_10	2017
M25142MO1_S376	S376	Stool_1M	Mother_Infant_Pair_182	Keep	33	27.46	MALE	SVD	Yes	No	No
M25142MO6_S385	S385	Stool_6M	Mother_Infant_Pair_182	Keep	33	27.46	MALE	SVD	No	No	No
M25154MO1_S500	S500	Stool_1M	Mother_Infant_Pair_183	Keep	29	22.38	MALE	SVD	Yes	No	No	Hospital_10	2018
M25154MO6_S362	S362	Stool_6M	Mother_Infant_Pair_183	Keep	29	22.38	MALE	SVD	Yes	Yes	No	Hospital_10	2018
M25159MO1_S377	S377	Stool_1M	Mother_Infant_Pair_184	Keep	31	22.68	MALE	SVD	Yes	No	No
M25159MO6_S364	S364	Stool_6M	Mother_Infant_Pair_184	Keep	31	22.68	MALE	SVD	Yes	Yes	No
M25183MO1_S515	S515	Stool_1M	Mother_Infant_Pair_185	Keep	29		MALE	SVD	Yes	Yes	No
M25183MO6_S365	S365	Stool_6M	Mother_Infant_Pair_185	Keep	29		MALE	SVD	Yes	Yes	No
M25188MO1_S368	S368	Stool_1M	Mother_Infant_Pair_186	Keep	28	33.57	MALE	SVD	Yes	Yes	No	Hospital_7	2018
M25188MO6_S353	S353	Stool_6M	Mother_Infant_Pair_186	Keep	28	33.57	MALE	SVD	Yes	Yes	No	Hospital_7	2018
M25237MO1_S378	S378	Stool_1M	Mother_Infant_Pair_187	Keep	23	25.06	MALE	CS	Yes	Yes	Yes	Hospital_10	2017
M25244MO1_S379	S379	Stool_1M	Mother_Infant_Pair_188	Keep	28	21.33	FEMALE	0	Yes	No	No
M25244MO6_S338	S338	Stool_6M	Mother_Infant_Pair_188	Keep	28	21.33	FEMALE	0	No	No	No
M25262MO1_S292	S292	Stool_1M	Mother_Infant_Pair_189	Keep	23	18.64	MALE	SVD	Yes	No	No
M25262MO6_S357	S357	Stool_6M	Mother_Infant_Pair_189	Keep	23	18.64	MALE	SVD	Yes	Yes	No
M25290MO6_S339	S339	Stool_6M	Mother_Infant_Pair_190	Keep	30	25.44	FEMALE	SVD	Yes	No	No
M30001MO1_S516	S516	Stool_1M	Mother_Infant_Pair_191	Keep	42	34.25	MALE	CS	Yes	No	No
M30001MO6_S358	S358	Stool_6M	Mother_Infant_Pair_191	Keep	42	34.25	MALE	CS	Yes	No	No
M30004MO1_S503	S503	Stool_1M	Mother_Infant_Pair_192	Keep		28.9	MALE	SVD	Yes	No	No	Hospital_6	2017
M30004MO6_S359	S359	Stool_6M	Mother_Infant_Pair_192	Keep		28.9	MALE	SVD	Yes	Yes	No	Hospital_6	2017
M30007MO1_S380	S380	Stool_1M	Mother_Infant_Pair_193	Keep	25	30.11	FEMALE	0	Yes	No	No
M30009MO1_S517	S517	Stool_1M	Mother_Infant_Pair_194	Keep	34	28.24	MALE	SVD	Yes	No	No	Hospital_1	2017
M30009MO6_S386	S386	Stool_6M	Mother_Infant_Pair_194	Keep	34	28.24	MALE	SVD	Yes	Yes	No	Hospital_1	2017
M40027MO1_S518	S518	Stool_1M	Mother_Infant_Pair_195	Keep	32	28.89	MALE	SVD	Yes	No	No	Hospital_9	2017
M40027MO6_S360	S360	Stool_6M	Mother_Infant_Pair_195	Keep	32	28.89	MALE	SVD	Yes	No	No	Hospital_9	2017
