# Supplementary material for: Assembly, stability, and dynamics of the infant gut microbiome are linked to bacterial strains and functions in mother’s milk
Source: bioRxiv. 2024 Jan 28:2024.01.28.577594. Preprint. [Version 1] doi: 10.1101/2024.01.28.577594 (PMC10849666; doi:10.1101/2024.01.28.577594)
Supplement: Supplement 14 [file media-14.zip › STable4.csv]

	sample1	sample2	SGB_identified	present_1M6M	present_1M	present_6M	Species
1	M23690MO1	M23690MO6	SGB10068	1	1	1	Escherichia_coli
2	M21978MO1	M21978MO6	SGB10068	1	1	1	Escherichia_coli
3	M22049MO1	M22049MO6	SGB10068	1	1	1	Escherichia_coli
4	M23910MO1	M23910MO6	SGB10068	1	1	1	Escherichia_coli
5	M22368MO1	M22368MO6	SGB10068	1	1	1	Escherichia_coli
6	4M60037MO1	4M60037MO6	SGB10068	1	1	1	Escherichia_coli
7	M24237MO1	M24237MO6	SGB10068	1	1	1	Escherichia_coli
8	M24405MO1	M24405MO6	SGB10068	1	1	1	Escherichia_coli
9	M24492MO1	M24492MO6	SGB10068	1	1	1	Escherichia_coli
10	M24690MO1	M24690MO6	SGB10068	1	1	1	Escherichia_coli
11	M24754MO1	M24754MO6	SGB10068	1	1	1	Escherichia_coli
12	4M60008MO1	4M60008MO6	SGB10068	1	1	1	Escherichia_coli
13	M40027MO1	M40027MO6	SGB10068	1	1	1	Escherichia_coli
14	M25027MO1	M25027MO6	SGB10068	1	1	1	Escherichia_coli
15	M23586MO1	M23586MO6	SGB10068	1	1	1	Escherichia_coli
16	4M60013MO1	4M60013MO6	SGB10068	1	1	1	Escherichia_coli
17	M23373MO1	M23373MO6	SGB10068	1	1	1	Escherichia_coli
18	M22620MO1	M22620MO6	SGB10068	1	1	1	Escherichia_coli
19	M23788MO1	M23788MO6	SGB10068	1	1	1	Escherichia_coli
20	M23927MO1	M23927MO6	SGB10068	1	1	1	Escherichia_coli
21	M22310MO1	M22310MO6	SGB10068	1	1	1	Escherichia_coli
22	M22239MO1	M22239MO6	SGB10068	1	1	1	Escherichia_coli
23	M24239MO1	M24239MO6	SGB10068	1	1	1	Escherichia_coli
24	M22671MO1	M22671MO6	SGB10068	1	1	1	Escherichia_coli
25	M22726MO1	M22726MO6	SGB10068	1	1	1	Escherichia_coli
26	M22999MO1	M22999MO6	SGB10068	1	1	1	Escherichia_coli
27	M23113MO1	M23113MO6	SGB10068	1	1	1	Escherichia_coli
28	M24731MO1	M24731MO6	SGB10068	1	1	1	Escherichia_coli
29	M23468MO1	M23468MO6	SGB10068	1	1	1	Escherichia_coli
30	M23497MO1	M23497MO6	SGB10068	1	1	1	Escherichia_coli
31	4M60032MO1	4M60032MO6	SGB10079	1	1	1	Citrobacter_koseri
32	M24676MO1	M24676MO6	SGB10115	1	1	1	Klebsiella_pneumoniae
33	M24731MO1	M24731MO6	SGB10115	1	1	1	Klebsiella_pneumoniae
34	M22200MO1	M22200MO6	SGB10116	1	1	1	Klebsiella_aerogenes
35	M24163MO1	M24163MO6	SGB10118	1	1	1	Klebsiella_oxytoca
36	M23910MO1	M23910MO6	SGB10119	1	1	1	Klebsiella_michiganensis
37	M24377MO1	M24377MO6	SGB10119	1	1	1	Klebsiella_michiganensis
38	M24405MO1	M24405MO6	SGB10119	1	1	1	Klebsiella_michiganensis
39	M22114MO1	M22114MO6	SGB10120	1	1	1	Klebsiella_grimontii
40	M21909MO1	M21909MO6	SGB14739	1	1	1	Collinsella_sp_AF08_23
41	M23962MO1	M23962MO6	SGB14739	1	1	1	Collinsella_sp_AF08_23
42	M21942MO1	M21942MO6	SGB14809	1	1	1	Eggerthella_lenta
43	M25003MO1	M25003MO6	SGB15132	1	1	1	Flavonifractor_plautii
44	4M60014MO1	4M60014MO6	SGB15271	1	1	1	Ruthenibacterium_lactatiformans
45	M24358MO1	M24358MO6	SGB16985	1	1	1	Rothia_SGB16985
46	M21909MO1	M21909MO6	SGB17237	1	1	1	Bifidobacterium_pseudocatenulatum
47	4M60009MO1	4M60009MO6	SGB17237	1	1	1	Bifidobacterium_pseudocatenulatum
48	M23693MO1	M23693MO6	SGB17237	1	1	1	Bifidobacterium_pseudocatenulatum
49	M23002MO1	M23002MO6	SGB17237	1	1	1	Bifidobacterium_pseudocatenulatum
50	M23497MO1	M23497MO6	SGB17237	1	1	1	Bifidobacterium_pseudocatenulatum
51	M24429MO1	M24429MO6	SGB17244	1	1	1	Bifidobacterium_adolescentis
52	M22312MO1	M22312MO6	SGB17244	1	1	1	Bifidobacterium_adolescentis
53	M22600MO1	M22600MO6	SGB17244	1	1	1	Bifidobacterium_adolescentis
54	M23557MO1	M23557MO6	SGB17247	1	1	1	Bifidobacterium_breve
55	M25188MO1	M25188MO6	SGB17247	1	1	1	Bifidobacterium_breve
56	M22098MO1	M22098MO6	SGB17247	1	1	1	Bifidobacterium_breve
57	M24262MO1	M24262MO6	SGB17247	1	1	1	Bifidobacterium_breve
58	M24539MO1	M24539MO6	SGB17247	1	1	1	Bifidobacterium_breve
59	M22620MO1	M22620MO6	SGB17247	1	1	1	Bifidobacterium_breve
60	M22800MO1	M22800MO6	SGB17247	1	1	1	Bifidobacterium_breve
61	M23243MO1	M23243MO6	SGB17247	1	1	1	Bifidobacterium_breve
62	M24607MO1	M24607MO6	SGB17247	1	1	1	Bifidobacterium_breve
63	M24239MO1	M24239MO6	SGB17247	1	1	1	Bifidobacterium_breve
64	M22600MO1	M22600MO6	SGB17247	1	1	1	Bifidobacterium_breve
65	M23002MO1	M23002MO6	SGB17247	1	1	1	Bifidobacterium_breve
66	M25142MO1	M25142MO6	SGB17247	1	1	1	Bifidobacterium_breve
67	M23588MO1	M23588MO6	SGB17248	1	1	1	Bifidobacterium_longum
68	M21909MO1	M21909MO6	SGB17248	1	1	1	Bifidobacterium_longum
69	M22254MO1	M22254MO6	SGB17248	1	1	1	Bifidobacterium_longum
70	M24087MO1	M24087MO6	SGB17248	1	1	1	Bifidobacterium_longum
71	M24430MO1	M24430MO6	SGB17248	1	1	1	Bifidobacterium_longum
72	M24714MO1	M24714MO6	SGB17248	1	1	1	Bifidobacterium_longum
73	M24734MO1	M24734MO6	SGB17248	1	1	1	Bifidobacterium_longum
74	M25027MO1	M25027MO6	SGB17248	1	1	1	Bifidobacterium_longum
75	4M30015MO1	4M30015MO6	SGB17248	1	1	1	Bifidobacterium_longum
76	M23586MO1	M23586MO6	SGB17248	1	1	1	Bifidobacterium_longum
77	M23521MO1	M23521MO6	SGB17248	1	1	1	Bifidobacterium_longum
78	M22312MO1	M22312MO6	SGB17248	1	1	1	Bifidobacterium_longum
79	M23041MO1	M23041MO6	SGB17248	1	1	1	Bifidobacterium_longum
80	M23971MO1	M23971MO6	SGB17248	1	1	1	Bifidobacterium_longum
81	4M60038MO1	4M60038MO6	SGB17248	1	1	1	Bifidobacterium_longum
82	M25262MO1	M25262MO6	SGB17248	1	1	1	Bifidobacterium_longum
83	M23693MO1	M23693MO6	SGB17248	1	1	1	Bifidobacterium_longum
84	M21950MO1	M21950MO6	SGB17248	1	1	1	Bifidobacterium_longum
85	M23802MO1	M23802MO6	SGB17248	1	1	1	Bifidobacterium_longum
86	M24731MO1	M24731MO6	SGB17248	1	1	1	Bifidobacterium_longum
87	M23269MO1	M23269MO6	SGB17248	1	1	1	Bifidobacterium_longum
88	M23670MO1	M23670MO6	SGB17256	1	1	1	Bifidobacterium_bifidum
89	M25188MO1	M25188MO6	SGB17256	1	1	1	Bifidobacterium_bifidum
90	M21942MO1	M21942MO6	SGB17256	1	1	1	Bifidobacterium_bifidum
91	M22281MO1	M22281MO6	SGB17256	1	1	1	Bifidobacterium_bifidum
92	M24262MO1	M24262MO6	SGB17256	1	1	1	Bifidobacterium_bifidum
93	4M60008MO1	4M60008MO6	SGB17256	1	1	1	Bifidobacterium_bifidum
94	M23586MO1	M23586MO6	SGB17256	1	1	1	Bifidobacterium_bifidum
95	M23521MO1	M23521MO6	SGB17256	1	1	1	Bifidobacterium_bifidum
96	M23515MO1	M23515MO6	SGB17256	1	1	1	Bifidobacterium_bifidum
97	M30004MO1	M30004MO6	SGB17256	1	1	1	Bifidobacterium_bifidum
98	M22620MO1	M22620MO6	SGB17256	1	1	1	Bifidobacterium_bifidum
99	M23148MO1	M23148MO6	SGB17256	1	1	1	Bifidobacterium_bifidum
100	M22726MO1	M22726MO6	SGB17256	1	1	1	Bifidobacterium_bifidum
101	M23315MO1	M23315MO6	SGB17256	1	1	1	Bifidobacterium_bifidum
102	M23497MO1	M23497MO6	SGB17256	1	1	1	Bifidobacterium_bifidum
103	M22631MO1	M22631MO6	SGB17257	1	1	1	Bifidobacterium_scardovii
104	M23557MO1	M23557MO6	SGB1814	1	1	1	Phocaeicola_vulgatus
105	M24087MO1	M24087MO6	SGB1814	1	1	1	Phocaeicola_vulgatus
106	4M60035MO1	4M60035MO6	SGB1814	1	1	1	Phocaeicola_vulgatus
107	M40027MO1	M40027MO6	SGB1814	1	1	1	Phocaeicola_vulgatus
108	4M30015MO1	4M30015MO6	SGB1814	1	1	1	Phocaeicola_vulgatus
109	M21900MO1	M21900MO6	SGB1814	1	1	1	Phocaeicola_vulgatus
110	M22312MO1	M22312MO6	SGB1814	1	1	1	Phocaeicola_vulgatus
111	M22310MO1	M22310MO6	SGB1814	1	1	1	Phocaeicola_vulgatus
112	M22600MO1	M22600MO6	SGB1814	1	1	1	Phocaeicola_vulgatus
113	M23090MO1	M23090MO6	SGB1814	1	1	1	Phocaeicola_vulgatus
114	M24731MO1	M24731MO6	SGB1814	1	1	1	Phocaeicola_vulgatus
115	M23269MO1	M23269MO6	SGB1814	1	1	1	Phocaeicola_vulgatus
116	M23431MO1	M23431MO6	SGB1814	1	1	1	Phocaeicola_vulgatus
117	M23690MO1	M23690MO6	SGB1815	1	1	1	Phocaeicola_dorei
118	M21909MO1	M21909MO6	SGB1815	1	1	1	Phocaeicola_dorei
119	M21991MO1	M21991MO6	SGB1815	1	1	1	Phocaeicola_dorei
120	M22368MO1	M22368MO6	SGB1815	1	1	1	Phocaeicola_dorei
121	M24714MO1	M24714MO6	SGB1815	1	1	1	Phocaeicola_dorei
122	M23496MO1	M23496MO6	SGB1815	1	1	1	Phocaeicola_dorei
123	M23373MO1	M23373MO6	SGB1815	1	1	1	Phocaeicola_dorei
124	M22620MO1	M22620MO6	SGB1815	1	1	1	Phocaeicola_dorei
125	M23041MO1	M23041MO6	SGB1815	1	1	1	Phocaeicola_dorei
126	M23962MO1	M23962MO6	SGB1815	1	1	1	Phocaeicola_dorei
127	M22507MO1	M22507MO6	SGB1815	1	1	1	Phocaeicola_dorei
128	M22976MO1	M22976MO6	SGB1815	1	1	1	Phocaeicola_dorei
129	M23090MO1	M23090MO6	SGB1815	1	1	1	Phocaeicola_dorei
130	M23588MO1	M23588MO6	SGB1830	1	1	1	Bacteroides_stercoris
131	M24714MO1	M24714MO6	SGB1830	1	1	1	Bacteroides_stercoris
132	M21909MO1	M21909MO6	SGB1836	1	1	1	Bacteroides_uniformis
133	M21942MO1	M21942MO6	SGB1836	1	1	1	Bacteroides_uniformis
134	M25003MO1	M25003MO6	SGB1836	1	1	1	Bacteroides_uniformis
135	M24466MO1	M24466MO6	SGB1836	1	1	1	Bacteroides_uniformis
136	M22600MO1	M22600MO6	SGB1836	1	1	1	Bacteroides_uniformis
137	M23113MO1	M23113MO6	SGB1836	1	1	1	Bacteroides_uniformis
138	M23557MO1	M23557MO6	SGB1844	1	1	1	Bacteroides_cellulosilyticus
139	M23588MO1	M23588MO6	SGB1855	1	1	1	Bacteroides_fragilis
140	M23670MO1	M23670MO6	SGB1855	1	1	1	Bacteroides_fragilis
141	M23690MO1	M23690MO6	SGB1855	1	1	1	Bacteroides_fragilis
142	M21909MO1	M21909MO6	SGB1855	1	1	1	Bacteroides_fragilis
143	M24416MO1	M24416MO6	SGB1855	1	1	1	Bacteroides_fragilis
144	M22777MO1	M22777MO6	SGB1855	1	1	1	Bacteroides_fragilis
145	M24482MO1	M24482MO6	SGB1855	1	1	1	Bacteroides_fragilis
146	M24527MO1	M24527MO6	SGB1855	1	1	1	Bacteroides_fragilis
147	M23496MO1	M23496MO6	SGB1855	1	1	1	Bacteroides_fragilis
148	M30004MO1	M30004MO6	SGB1855	1	1	1	Bacteroides_fragilis
149	M22312MO1	M22312MO6	SGB1855	1	1	1	Bacteroides_fragilis
150	M23278MO1	M23278MO6	SGB1855	1	1	1	Bacteroides_fragilis
151	M22620MO1	M22620MO6	SGB1855	1	1	1	Bacteroides_fragilis
152	M23041MO1	M23041MO6	SGB1855	1	1	1	Bacteroides_fragilis
153	M22507MO1	M22507MO6	SGB1855	1	1	1	Bacteroides_fragilis
154	M22751MO1	M22751MO6	SGB1855	1	1	1	Bacteroides_fragilis
155	M22976MO1	M22976MO6	SGB1855	1	1	1	Bacteroides_fragilis
156	M23468MO1	M23468MO6	SGB1855	1	1	1	Bacteroides_fragilis
157	M24250MO1	M24250MO6	SGB1861	1	1	1	Bacteroides_thetaiotaomicron
158	M22312MO1	M22312MO6	SGB1861	1	1	1	Bacteroides_thetaiotaomicron
159	M23373MO1	M23373MO6	SGB1861	1	1	1	Bacteroides_thetaiotaomicron
160	M22507MO1	M22507MO6	SGB1861	1	1	1	Bacteroides_thetaiotaomicron
161	M22600MO1	M22600MO6	SGB1861	1	1	1	Bacteroides_thetaiotaomicron
162	M24382MO1	M24382MO6	SGB1861	1	1	1	Bacteroides_thetaiotaomicron
163	M23090MO1	M23090MO6	SGB1861	1	1	1	Bacteroides_thetaiotaomicron
164	M23431MO1	M23431MO6	SGB1861	1	1	1	Bacteroides_thetaiotaomicron
165	M23927MO1	M23927MO6	SGB1867	1	1	1	Bacteroides_xylanisolvens
166	M24416MO1	M24416MO6	SGB1871	1	1	1	Bacteroides_ovatus
167	M40027MO1	M40027MO6	SGB1871	1	1	1	Bacteroides_ovatus
168	M25003MO1	M25003MO6	SGB1871	1	1	1	Bacteroides_ovatus
169	M21900MO1	M21900MO6	SGB1871	1	1	1	Bacteroides_ovatus
170	M24466MO1	M24466MO6	SGB1871	1	1	1	Bacteroides_ovatus
171	M24482MO1	M24482MO6	SGB1877	1	1	1	Bacteroides_caccae
172	M40027MO1	M40027MO6	SGB1877	1	1	1	Bacteroides_caccae
173	M23962MO1	M23962MO6	SGB1877	1	1	1	Bacteroides_caccae
174	M23113MO1	M23113MO6	SGB1877	1	1	1	Bacteroides_caccae
175	M23588MO1	M23588MO6	SGB1934	1	1	1	Parabacteroides_distasonis
176	M23619MO1	M23619MO6	SGB1934	1	1	1	Parabacteroides_distasonis
177	M22098MO1	M22098MO6	SGB1934	1	1	1	Parabacteroides_distasonis
178	M22312MO1	M22312MO6	SGB1934	1	1	1	Parabacteroides_distasonis
179	M22620MO1	M22620MO6	SGB1934	1	1	1	Parabacteroides_distasonis
180	M23090MO1	M23090MO6	SGB1934	1	1	1	Parabacteroides_distasonis
181	M23269MO1	M23269MO6	SGB1934	1	1	1	Parabacteroides_distasonis
182	M23619MO1	M23619MO6	SGB1949	1	1	1	Parabacteroides_merdae
183	M21909MO1	M21909MO6	SGB1949	1	1	1	Parabacteroides_merdae
184	M40027MO1	M40027MO6	SGB1949	1	1	1	Parabacteroides_merdae
185	M22312MO1	M22312MO6	SGB1949	1	1	1	Parabacteroides_merdae
186	M23269MO1	M23269MO6	SGB1949	1	1	1	Parabacteroides_merdae
187	M24734MO1	M24734MO6	SGB2301	1	1	1	Alistipes_finegoldii
188	M21909MO1	M21909MO6	SGB2303	1	1	1	Alistipes_onderdonkii
189	4M60014MO1	4M60014MO6	SGB4037	1	1	1	Clostridium_innocuum
190	M22098MO1	M22098MO6	SGB4584	1	1	1	Ruminococcus_gnavus
191	M25003MO1	M25003MO6	SGB4584	1	1	1	Ruminococcus_gnavus
192	M30004MO1	M30004MO6	SGB4584	1	1	1	Ruminococcus_gnavus
193	M25262MO1	M25262MO6	SGB4584	1	1	1	Ruminococcus_gnavus
194	M21983MO1	M21983MO6	SGB4584	1	1	1	Ruminococcus_gnavus
195	M22620MO1	M22620MO6	SGB4758	1	1	1	Enterocloster_bolteae
196	M23802MO1	M23802MO6	SGB4760	1	1	1	Enterocloster_clostridioformis
197	M22631MO1	M22631MO6	SGB6187	1	1	1	Clostridium_paraputrificum
198	M22800MO1	M22800MO6	SGB6744	1	1	1	Erysipelatoclostridium_ramosum
199	M23625MO1	M23625MO6	SGB6922	1	1	1	Veillonella_ratti
200	M22254MO1	M22254MO6	SGB6922	1	1	1	Veillonella_ratti
201	M24527MO1	M24527MO6	SGB6936	1	1	1	Veillonella_atypica
202	M23619MO1	M23619MO6	SGB6939	1	1	1	Veillonella_parvula
203	M21978MO1	M21978MO6	SGB6939	1	1	1	Veillonella_parvula
204	M21991MO1	M21991MO6	SGB6939	1	1	1	Veillonella_parvula
205	M24734MO1	M24734MO6	SGB6939	1	1	1	Veillonella_parvula
206	M25027MO1	M25027MO6	SGB6939	1	1	1	Veillonella_parvula
207	4M60013MO1	4M60013MO6	SGB6939	1	1	1	Veillonella_parvula
208	M24123MO1	M24123MO6	SGB6939	1	1	1	Veillonella_parvula
209	M22310MO1	M22310MO6	SGB6939	1	1	1	Veillonella_parvula
210	M25142MO1	M25142MO6	SGB6939	1	1	1	Veillonella_parvula
211	4M60035MO1	4M60035MO6	SGB8065	1	1	1	Streptococcus_sp_IMAU_99161
212	M24358MO1	M24358MO6	SGB8065	1	1	1	Streptococcus_sp_IMAU_99161
213	M23497MO1	M23497MO6	SGB8065	1	1	1	Streptococcus_sp_IMAU_99161
214	M24377MO1	M24377MO6	SGB9712	1	1	1	Haemophilus_parainfluenzae
