# Supplementary material for: Assembly, stability, and dynamics of the infant gut microbiome are linked to bacterial strains and functions in mother’s milk
Source: bioRxiv. 2024 Jan 28:2024.01.28.577594. Preprint. [Version 1] doi: 10.1101/2024.01.28.577594 (PMC10849666; doi:10.1101/2024.01.28.577594)
Supplement: Supplement 15 [file media-15.zip]

Archive with 2 entries (2 files):
- STable5.tsv
- __MACOSX/._STable5.tsv
